# Supplementary material for: SARS-CoV-2 occurrence in cervids in the United States and US territories
Source: Sci Rep. 2026 Jan 15;16:5285. doi: 10.1038/s41598-026-35967-8 (PMC12881502; doi:10.1038/s41598-026-35967-8)
Supplement: Supplementary file 1 — Supplementary Material 1 [file 41598_2026_35967_MOESM1_ESM.xlsx]

## Sheet: merged_PCR_serology
Animal ID	Collection Date	State	PCR TestingResult	Serology Testing ResultsResult	Omicron Result
21SARS-COV-2-1510	2021-11-01	Ohio	Negative
COV0013280	2021-11-01	Ohio	Negative
COV0018102	2021-12-10	Missouri	Negative
COV0000001	2021-11-06	Ohio	Negative
COV0000002	2021-11-06	Ohio	Negative
COV0000003	2021-11-06	Ohio	Negative
COV0000004	2021-11-06	Ohio	Negative
COV0000005	2021-11-06	Ohio	Negative
COV0000006	2021-11-06	Ohio	Negative
COV0000007	2021-11-06	Ohio	Negative
COV0000008	2021-11-06	Ohio	Negative
COV0000009	2021-11-06	Ohio	Negative
COV0000010	2021-11-06	Ohio	Negative
COV0000011	2021-11-06	Ohio	Negative
COV0000012	2021-11-06	Ohio	Negative
COV0000013	2021-11-06	Ohio	Negative
COV0000014	2021-11-06	Ohio	Negative
COV0000015	2021-11-06	Ohio	Negative
COV0000016	2021-11-06	Ohio	Negative
COV0000017	2021-11-06	Ohio	Negative
COV0000018	2021-11-06	Ohio	Negative
COV0000019	2021-11-06	Ohio	Negative
COV0000020	2021-11-06	Ohio	Negative
COV0000021	2021-11-06	Ohio	Negative
COV0000022	2021-11-06	Ohio	Negative
COV0000023	2021-11-06	Ohio	Negative
COV0000024	2021-11-06	Ohio	Negative
COV0000025	2021-11-06	Ohio	Negative
COV0000804	2021-11-06	Ohio	Negative
COV0000805	2021-11-06	Ohio	Negative
COV0000806	2021-11-06	Ohio	Negative
COV0018108	2021-12-10	Missouri	Negative
COV0000811	2021-11-08	Ohio	Negative
COV0000812	2021-11-08	Ohio	Negative
COV0000813	2021-11-08	Ohio	Negative
COV0000814	2021-11-08	Ohio	Negative
COV0000815	2021-11-08	Ohio	Negative
COV0000817	2021-11-08	Ohio	Negative
COV0000820	2021-11-08	Ohio	Negative
COV0013177	2021-11-09	Ohio	Negative
COV0007435	2021-12-04	North Carolina	Negative
COV0007437	2021-12-04	North Carolina	Negative
COV0018129	2021-12-10	Missouri	Negative
COV0007441	2021-12-04	North Carolina	Negative
COV0007442	2021-12-04	North Carolina	Negative
COV0007447	2021-12-04	North Carolina	Negative
COV0018105	2021-12-10	Missouri	Negative
COV0000824	2021-11-13	Ohio	Negative
COV0000825	2021-11-13	Ohio	Negative
COV0000983	2021-11-13	Ohio	Negative
COV0018107	2021-12-10	Missouri	Negative
COV0018115	2021-12-10	Missouri	Negative
COV0000829	2021-11-15	Ohio	Negative
COV0000830	2021-11-15	Ohio	Negative
COV0000892	2021-11-15	Ohio	Negative
COV0000893	2021-11-15	Ohio	Negative
COV0000894	2021-11-15	Ohio	Negative
COV0000895	2021-11-15	Ohio	Negative
COV0018104	2021-12-10	Missouri	Negative
COV0018110	2021-12-10	Missouri	Negative
COV0018128	2021-12-10	Missouri	Negative
COV0018150	2021-12-10	Missouri	Negative
COV0018103	2021-12-10	Missouri	Negative
COV0018127	2021-12-10	Missouri	Negative
COV0018113	2021-12-10	Missouri	Negative
COV0018119	2021-12-10	Missouri	Negative
COV0003007	2021-11-19	Illinois	Negative
COV0007967	2021-12-07	Kansas	Negative
COV0018111	2021-12-10	Missouri	Negative
COV0018114	2021-12-10	Missouri	Negative
COV0018130	2021-12-10	Missouri	Negative
COV0001733	2021-11-20	New York	Negative
COV0001734	2021-11-20	New York	Negative
COV0001735	2021-11-20	New York	Negative
COV0001736	2021-11-20	New York	Negative
COV0003971	2021-11-20	Oklahoma	Negative
COV0003953	2021-11-20	Oklahoma	Negative
COV0003956	2021-11-20	Oklahoma	Negative
COV0001737	2021-11-21	New York	Negative
COV0001741	2021-11-21	New York	Negative
COV0001761	2021-11-21	New York	Negative
COV0002124	2021-11-22	New York	Negative
COV0002135	2021-11-22	New York	Negative
COV0002139	2021-11-22	New York	Negative
COV0001934	2021-11-22	New York	Negative
COV0001937	2021-11-22	New York	Negative
COV0002054	2021-11-22	New York	Negative
COV0001980	2021-11-23	New York	Negative
COV0018101	2021-12-10	Missouri	Negative
COV0018117	2021-12-10	Missouri	Negative
COV0007539	2021-12-13	North Carolina	Negative
COV0007540	2021-12-13	North Carolina	Negative
COV0001762	2021-11-21	New York	Negative
COV0001763	2021-11-21	New York	Negative
COV0001765	2021-11-21	New York	Negative
COV0018112	2021-12-10	Missouri	Negative
COV0018123	2021-12-10	Missouri	Negative
COV0002132	2021-11-22	New York	Negative
COV0002051	2021-11-22	New York	Negative
21SARS-COV-2-1849	2021-11-23	Ohio	Negative
21SARS-COV-2-1850	2021-11-23	Ohio	Negative
21SARS-COV-2-1851	2021-11-23	Ohio	Negative
21SARS-COV-2-1852	2021-11-23	Ohio	Negative
21SARS-COV-2-1853	2021-11-23	Ohio	Negative
21SARS-COV-2-1854	2021-11-23	Ohio	Negative
21SARS-COV-2-1855	2021-11-23	Ohio	Negative
21SARS-COV-2-1856	2021-11-23	Ohio	Negative
21SARS-COV-2-1857	2021-11-23	Ohio	Negative
COV0001986	2021-11-27	New York	Negative
COV0001771	2021-11-27	New York	Negative
COV0001697	2021-11-28	New York	Negative
COV0001790	2021-11-28	New York	Negative
COV0001791	2021-11-28	New York	Negative
COV0001794	2021-11-28	New York	Negative
COV0001795	2021-11-28	New York	Negative
COV0001797	2021-11-28	New York	Negative
COV0001502	2021-11-28	New York	Negative
COV0001503	2021-11-28	New York	Negative
COV0001504	2021-11-28	New York	Negative
COV0001804	2021-11-29	New York	Negative
COV0001806	2021-11-29	New York	Negative
COV0000230	2021-11-29	Ohio	Negative
COV0000472	2021-11-29	Ohio	Negative
COV0013301	2021-11-29	Ohio	Negative
COV0013975	2021-11-29	Massachusetts	Negative
COV0011428	2021-11-30	Massachusetts	Negative
COV0014130	2021-11-30	Massachusetts	Negative
COV0014296	2021-11-30	Massachusetts	Negative
COV0014297	2021-11-30	Massachusetts	Negative
COV0014298	2021-11-30	Massachusetts	Negative
COV0000302	2021-11-30	Ohio	Negative
COV0013351	2021-11-30	Ohio	Negative
COV0013353	2021-11-30	Ohio	Negative
COV0013383	2021-11-30	Ohio	Negative
COV0013422	2021-11-30	Ohio	Negative
COV0014127	2021-11-30	Massachusetts	Negative
COV0014128	2021-11-30	Massachusetts	Negative
COV0014295	2021-12-01	Massachusetts	Negative
COV0011589	2021-12-02	Massachusetts	Negative
COV0011590	2021-12-02	Massachusetts	Negative
COV0010155A	2021-12-02	New Jersey	Negative
COV0012771	2021-12-02	Pennsylvania	Negative
COV0011587	2021-12-02	Massachusetts	Negative
COV0007977	2021-12-04	Kansas	Negative
COV0012781	2021-12-02	Pennsylvania	Negative
COV0012786	2021-12-02	Pennsylvania	Negative
COV0011441	2021-12-04	Massachusetts	Negative
COV0007454	2021-12-07	North Carolina	Negative
COV0011583	2021-12-03	Massachusetts	Negative
COV0011584	2021-12-03	Massachusetts	Negative
COV0011585	2021-12-03	Massachusetts	Negative
COV0008331	2021-12-04	Kansas	Negative
COV0008332	2021-12-04	Kansas	Negative
COV0008333	2021-12-04	Kansas	Negative
COV0008334	2021-12-04	Kansas	Negative
COV0008335	2021-12-04	Kansas	Negative
COV0007965	2021-12-07	Kansas	Negative
COV0000241	2021-12-04	Ohio	Negative
COV0000242	2021-12-04	Ohio	Negative
COV0000243	2021-12-04	Ohio	Negative
COV0000245	2021-12-04	Ohio	Negative
COV0000246	2021-12-04	Ohio	Negative
COV0000247	2021-12-04	Ohio	Negative
COV0000248	2021-12-04	Ohio	Negative
COV0000249	2021-12-04	Ohio	Negative
COV0000250	2021-12-04	Ohio	Negative
COV0011577	2021-12-04	Massachusetts	Negative
COV0011578	2021-12-04	Massachusetts	Negative
COV0011579	2021-12-04	Massachusetts	Negative
COV0011582	2021-12-04	Massachusetts	Negative
COV0008336	2021-12-04	Kansas	Negative
COV0008337	2021-12-04	Kansas	Negative
COV0008338	2021-12-04	Kansas	Negative
COV0008339	2021-12-04	Kansas	Negative
COV0008340	2021-12-04	Kansas	Negative
COV0001830	2021-12-06	New York	Negative
COV0001833	2021-12-06	New York	Negative
COV0007458	2021-12-07	North Carolina	Negative
COV0007504	2021-12-07	North Carolina	Negative
COV0018106	2021-12-10	Missouri	Negative
COV0018120	2021-12-10	Missouri	Negative
COV0007509	2021-12-07	North Carolina	Negative
COV0010251	2021-12-07	New Jersey	Negative
COV0010254	2021-12-07	New Jersey	Negative
COV0010258	2021-12-07	New Jersey	Negative
COV0010259	2021-12-07	New Jersey	Negative
COV0010260	2021-12-07	New Jersey	Negative
COV0010262	2021-12-07	New Jersey	Negative
COV0010264	2021-12-07	New Jersey	Negative
COV0010266	2021-12-07	New Jersey	Negative
COV0010267	2021-12-07	New Jersey	Negative
COV0010205	2021-12-08	New Jersey	Negative
COV0010206	2021-12-08	New Jersey	Negative
COV0010227	2021-12-08	New Jersey	Negative
COV0010237	2021-12-08	New Jersey	Negative
COV0010242	2021-12-08	New Jersey	Negative
COV0010279	2021-12-08	New Jersey	Negative
21SARS-COV-2-1858	2021-12-07	Ohio	Negative
21SARS-COV-2-1859	2021-12-07	Ohio	Negative
21SARS-COV-2-1860	2021-12-07	Ohio	Negative
21SARS-COV-2-1861	2021-12-07	Ohio	Negative
COV0010257	2021-12-07	New Jersey	Negative
COV0010203	2021-12-08	New Jersey	Negative
COV0010204	2021-12-08	New Jersey	Negative
COV0010207	2021-12-08	New Jersey	Negative
COV0010281	2021-12-08	New Jersey	Negative
COV0010282	2021-12-08	New Jersey	Negative
COV0007534	2021-12-13	North Carolina	Negative
COV0010292	2021-12-09	New Jersey	Negative
COV0010293	2021-12-09	New Jersey	Negative
COV0010295	2021-12-09	New Jersey	Negative
COV0018118	2021-12-10	Missouri	Negative
COV0018124	2021-12-10	Missouri	Negative
COV0018126	2021-12-10	Missouri	Negative
COV0009942	2021-12-13	Tennessee	Negative
COV0008261	2021-12-06	Kansas	Negative
COV0007521	2021-12-13	North Carolina	Negative
COV0007536	2021-12-13	North Carolina	Negative
COV0008321	2021-12-10	Kansas	Negative
COV0008328	2021-12-10	Kansas	Negative
COV0008351	2021-12-10	Kansas	Negative
COV0008352	2021-12-10	Kansas	Negative
COV0008353	2021-12-10	Kansas	Negative
COV0008354	2021-12-10	Kansas	Negative
COV0008355	2021-12-10	Kansas	Negative
COV0008356	2021-12-10	Kansas	Negative
COV0008357	2021-12-10	Kansas	Negative
COV0008359	2021-12-10	Kansas	Negative
COV0008263	2021-12-10	Kansas	Negative
COV0018122	2021-12-10	Missouri	Negative
COV0018125	2021-12-10	Missouri	Negative
COV0018131	2021-12-10	Missouri	Negative
COV0007517	2021-12-13	North Carolina	Negative
COV0008639	2021-12-18	Minnesota	Negative
COV0008322	2021-12-14	Kansas	Negative
COV0008323	2021-12-14	Kansas	Negative
COV0008324	2021-12-14	Kansas	Negative
COV0008325	2021-12-14	Kansas	Negative
COV0008326	2021-12-14	Kansas	Negative
COV0008327	2021-12-14	Kansas	Negative
COV0008329	2021-12-14	Kansas	Negative
COV0008330	2021-12-14	Kansas	Negative
COV0008358	2021-12-14	Kansas	Negative
COV0008360	2021-12-14	Kansas	Negative
COV0008637	2021-12-18	Minnesota	Negative
COV0008647	2021-12-18	Minnesota	Negative
COV0008641	2021-12-18	Minnesota	Negative
COV0008646	2021-12-18	Minnesota	Negative
COV0008713	2021-12-19	Minnesota	Negative
COV0008724	2021-12-20	Minnesota	Negative
COV0008726	2021-12-20	Minnesota	Negative
COV0008739	2021-12-20	Minnesota	Negative
COV0008707	2021-12-19	Minnesota	Negative
COV0018109	2021-12-10	Missouri	Negative
COV0018116	2021-12-10	Missouri	Negative
COV0007225	2021-12-30	New Jersey	Negative
COV0008523	2022-01-03	Minnesota	Negative
COV0000750	2022-01-05	New York	Negative
COV0008169	2022-01-09	Kansas	Negative
COV0008170	2022-01-09	Kansas	Negative
COV0008172	2022-01-09	Kansas	Negative
COV0008173	2022-01-09	Kansas	Negative
COV0008174	2022-01-09	Kansas	Negative
COV0008175	2022-01-09	Kansas	Negative
21SARS-COV-2-0761	2022-01-11	Ohio	Negative
21SARS-COV-2-0762	2022-01-11	Ohio	Negative
21SARS-COV-2-1862	2022-01-18	Ohio	Negative
21SARS-COV-2-1863	2022-01-18	Ohio	Negative
21SARS-COV-2-1865	2022-01-18	Ohio	Negative
21SARS-COV-2-1866	2022-01-18	Ohio	Negative
21SARS-COV-2-1868	2022-01-18	Ohio	Negative
21SARS-COV-2-1869	2022-01-18	Ohio	Negative
21SARS-COV-2-1872	2022-01-18	Ohio	Negative
21SARS-COV-2-1874	2022-01-18	Ohio	Negative
21SARS-COV-2-1875	2022-01-18	Ohio	Negative
21SARS-COV-2-1877	2022-01-18	Ohio	Negative
21SARS-COV-2-1878	2022-01-18	Ohio	Negative
COV0000698A	2022-01-18	Illinois	Negative
COV0000698B	2022-01-18	Illinois	Negative
21SARS-COV-2-1879	2022-01-19	Ohio	Negative
21SARS-COV-2-1880	2022-01-19	Ohio	Negative
21SARS-COV-2-1881	2022-01-19	Ohio	Negative
21SARS-COV-2-1882	2022-01-19	Ohio	Negative
21SARS-COV-2-1883	2022-01-19	Ohio	Negative
21SARS-COV-2-1884	2022-01-19	Ohio	Negative
21SARS-COV-2-1885	2022-01-19	Ohio	Negative
21SARS-COV-2-1886	2022-01-19	Ohio	Negative
21SARS-COV-2-1887	2022-01-19	Ohio	Negative
21SARS-COV-2-1888	2022-01-19	Ohio	Negative
21SARS-COV-2-1889	2022-01-19	Ohio	Negative
21SARS-COV-2-1890	2022-01-19	Ohio	Negative
21SARS-COV-2-1891	2022-01-19	Ohio	Negative
21SARS-COV-2-1892	2022-01-19	Ohio	Negative
21SARS-COV-2-1894	2022-01-19	Ohio	Negative
21SARS-COV-2-1895	2022-01-19	Ohio	Negative
21SARS-COV-2-1896	2022-01-19	Ohio	Negative
21SARS-COV-2-1897	2022-01-19	Ohio	Negative
21SARS-COV-2-1898	2022-01-19	Ohio	Negative
21SARS-COV-2-1899	2022-01-19	Ohio	Negative
21SARS-COV-2-1900	2022-01-19	Ohio	Negative
21SARS-COV-2-1901	2022-01-19	Ohio	Negative
21SARS-COV-2-1902	2022-01-19	Ohio	Negative
21SARS-COV-2-1903	2022-01-19	Ohio	Negative
21SARS-COV-2-1904	2022-01-20	Ohio	Negative
21SARS-COV-2-1905	2022-01-20	Ohio	Negative
21SARS-COV-2-1906	2022-01-20	Ohio	Negative
COV0009004	2022-02-01	Delaware	Negative
COV0022774	2022-02-03	Minnesota	Negative
COV0009007	2022-02-01	Delaware	Negative
21SARS-COV-2-0772	2022-01-24	Ohio	Negative
21SARS-COV-2-0774	2022-01-24	Ohio	Negative
21SARS-COV-2-0922	2022-01-24	Ohio	Negative
21SARS-COV-2-0927	2022-01-24	Ohio	Negative
21SARS-COV-2-0931	2022-01-24	Ohio	Negative
21SARS-COV-2-1908	2022-01-24	Ohio	Negative
21SARS-COV-2-1909	2022-01-24	Ohio	Negative
21SARS-COV-2-1910	2022-01-24	Ohio	Negative
21SARS-COV-2-1911	2022-01-25	Ohio	Negative
21SARS-COV-2-1912	2022-01-25	Ohio	Negative
21SARS-COV-2-1913	2022-01-25	Ohio	Negative
21SARS-COV-2-1915	2022-01-25	Ohio	Negative
21SARS-COV-2-1916	2022-01-25	Ohio	Negative
21SARS-COV-2-1919	2022-01-26	Ohio	Negative
21SARS-COV-2-1920	2022-01-26	Ohio	Negative
21SARS-COV-2-1921	2022-01-26	Ohio	Negative
21SARS-COV-2-1922	2022-01-26	Ohio	Negative
21SARS-COV-2-1923	2022-01-26	Ohio	Negative
21SARS-COV-2-1924	2022-01-26	Ohio	Negative
21SARS-COV-2-1925	2022-01-26	Ohio	Negative
21SARS-COV-2-1926	2022-01-26	Ohio	Negative
21SARS-COV-2-1927	2022-01-26	Ohio	Negative
21SARS-COV-2-1928	2022-01-26	Ohio	Negative
21SARS-COV-2-1929	2022-01-26	Ohio	Negative
21SARS-COV-2-1931	2022-01-26	Ohio	Negative
21SARS-COV-2-1932	2022-01-26	Ohio	Negative
21SARS-COV-2-1933	2022-01-26	Ohio	Negative
21SARS-COV-2-1934	2022-01-26	Ohio	Negative
COV0004548	2022-01-26	Ohio	Negative
COV0017193	2022-01-27	New Jersey	Negative
21SARS-COV-2-1935	2022-01-27	Ohio	Negative
21SARS-COV-2-1936	2022-01-27	Ohio	Negative
21SARS-COV-2-1937	2022-01-27	Ohio	Negative
21SARS-COV-2-1938	2022-01-27	Ohio	Negative
21SARS-COV-2-1939	2022-01-27	Ohio	Negative
21SARS-COV-2-1940	2022-01-27	Ohio	Negative
21SARS-COV-2-1942	2022-01-27	Ohio	Negative
21SARS-COV-2-1943	2022-01-27	Ohio	Negative
21SARS-COV-2-1945	2022-01-27	Ohio	Negative
21SARS-COV-2-1946	2022-01-27	Ohio	Negative
21SARS-COV-2-1947	2022-01-27	Ohio	Negative
21SARS-COV-2-1948	2022-01-27	Ohio	Negative
22SARS-COV-2-0001	2022-01-27	Ohio	Negative
22SARS-COV-2-0003	2022-01-27	Ohio	Negative
22SARS-COV-2-0004	2022-01-27	Ohio	Negative
22SARS-COV-2-0005	2022-01-27	Ohio	Negative
22SARS-COV-2-0006	2022-01-27	Ohio	Negative
22SARS-COV-2-0007	2022-01-27	Ohio	Negative
22SARS-COV-2-0008	2022-01-27	Ohio	Negative
22SARS-COV-2-0009	2022-01-27	Ohio	Negative
22SARS-COV-2-0010	2022-01-27	Ohio	Negative
22SARS-COV-2-0011	2022-01-27	Ohio	Negative
22SARS-COV-2-0012	2022-01-27	Ohio	Negative
22SARS-COV-2-0013	2022-01-27	Ohio	Negative
22SARS-COV-2-0014	2022-01-27	Ohio	Negative
22SARS-COV-2-0015	2022-01-27	Ohio	Negative
22SARS-COV-2-0016	2022-01-27	Ohio	Negative
22SARS-COV-2-0017	2022-01-27	Ohio	Negative
COV0004524	2022-01-27	Ohio	Negative
COV0009010	2022-02-01	Delaware	Negative
21SARS-COV-2-0691	2022-01-31	Ohio	Negative
22SARS-COV-2-0018	2022-01-31	Ohio	Negative
22SARS-COV-2-0020	2022-01-31	Ohio	Negative
22SARS-COV-2-0021	2022-01-31	Ohio	Negative
22SARS-COV-2-0022	2022-01-31	Ohio	Negative
22SARS-COV-2-0023	2022-01-31	Ohio	Negative
22SARS-COV-2-0026	2022-01-31	Ohio	Negative
22SARS-COV-2-0027	2022-01-31	Ohio	Negative
22SARS-COV-2-0029	2022-01-31	Ohio	Negative
22SARS-COV-2-0030	2022-01-31	Ohio	Negative
22SARS-COV-2-0031	2022-01-31	Ohio	Negative
22SARS-COV-2-0032	2022-01-31	Ohio	Negative
22SARS-COV-2-0033	2022-01-31	Ohio	Negative
22SARS-COV-2-0035	2022-01-31	Ohio	Negative
22SARS-COV-2-0036	2022-01-31	Ohio	Negative
22SARS-COV-2-0037	2022-01-31	Ohio	Negative
22SARS-COV-2-0038	2022-01-31	Ohio	Negative
COV0004151	2022-01-31	Oklahoma	Negative
22SARS-COV-2-0040	2022-02-01	Ohio	Negative
22SARS-COV-2-0042	2022-02-01	Ohio	Negative
22SARS-COV-2-0044	2022-02-01	Ohio	Negative
22SARS-COV-2-0047	2022-02-01	Ohio	Negative
22SARS-COV-2-0048	2022-02-01	Ohio	Negative
22SARS-COV-2-0051	2022-02-01	Ohio	Negative
22SARS-COV-2-0053	2022-02-01	Ohio	Negative
22SARS-COV-2-0055	2022-02-01	Ohio	Negative
22SARS-COV-2-0056	2022-02-01	Ohio	Negative
22SARS-COV-2-0057	2022-02-01	Ohio	Negative
22SARS-COV-2-0059	2022-02-01	Ohio	Negative
22SARS-COV-2-0060	2022-02-01	Ohio	Negative
22SARS-COV-2-0061	2022-02-01	Ohio	Negative
22SARS-COV-2-0063	2022-02-01	Ohio	Negative
22SARS-COV-2-0064	2022-02-01	Ohio	Negative
22SARS-COV-2-0065	2022-02-01	Ohio	Negative
22SARS-COV-2-0068	2022-02-01	Ohio	Negative
22SARS-COV-2-0069	2022-02-01	Ohio	Negative
22SARS-COV-2-0070	2022-02-01	Ohio	Negative
COV0023228	2022-02-01	South Dakota	Negative
COV0007751	2022-02-05	North Carolina	Negative
22SARS-COV-2-0071	2022-02-07	Ohio	Negative
22SARS-COV-2-0073	2022-02-07	Ohio	Negative
22SARS-COV-2-0074	2022-02-07	Ohio	Negative
22SARS-COV-2-0076	2022-02-07	Ohio	Negative
22SARS-COV-2-0081	2022-02-07	Ohio	Negative
22SARS-COV-2-0083	2022-02-08	Ohio	Negative
22SARS-COV-2-0084	2022-02-08	Ohio	Negative
22SARS-COV-2-0085	2022-02-08	Ohio	Negative
22SARS-COV-2-0086	2022-02-08	Ohio	Negative
22SARS-COV-2-0087	2022-02-08	Ohio	Negative
22SARS-COV-2-0088	2022-02-08	Ohio	Negative
22SARS-COV-2-0089	2022-02-08	Ohio	Negative
22SARS-COV-2-0090	2022-02-08	Ohio	Negative
22SARS-COV-2-0091	2022-02-09	Ohio	Negative
22SARS-COV-2-0092	2022-02-09	Ohio	Negative
22SARS-COV-2-0093	2022-02-09	Ohio	Negative
22SARS-COV-2-0094	2022-02-09	Ohio	Negative
22SARS-COV-2-0095	2022-02-09	Ohio	Negative
22SARS-COV-2-0096	2022-02-09	Ohio	Negative
22SARS-COV-2-0097	2022-02-09	Ohio	Negative
22SARS-COV-2-0098	2022-02-09	Ohio	Negative
22SARS-COV-2-0099	2022-02-09	Ohio	Negative
22SARS-COV-2-0100	2022-02-09	Ohio	Negative
22SARS-COV-2-0101	2022-02-09	Ohio	Negative
22SARS-COV-2-0102	2022-02-09	Ohio	Negative
22SARS-COV-2-0103	2022-02-09	Ohio	Negative
22SARS-COV-2-0104	2022-02-09	Ohio	Negative
22SARS-COV-2-0106	2022-02-09	Ohio	Negative
22SARS-COV-2-0107	2022-02-09	Ohio	Negative
22SARS-COV-2-0109	2022-02-09	Ohio	Negative
22SARS-COV-2-0110	2022-02-09	Ohio	Negative
22SARS-COV-2-0111	2022-02-09	Ohio	Negative
22SARS-COV-2-0112	2022-02-09	Ohio	Negative
22SARS-COV-2-0113	2022-02-09	Ohio	Negative
22SARS-COV-2-0114	2022-02-09	Ohio	Negative
22SARS-COV-2-0115	2022-02-09	Ohio	Negative
22SARS-COV-2-0116	2022-02-09	Ohio	Negative
22SARS-COV-2-0117	2022-02-09	Ohio	Negative
22SARS-COV-2-0118	2022-02-09	Ohio	Negative
22SARS-COV-2-0119	2022-02-09	Ohio	Negative
22SARS-COV-2-0120	2022-02-09	Ohio	Negative
22SARS-COV-2-0121	2022-02-09	Ohio	Negative
22SARS-COV-2-0122	2022-02-09	Ohio	Negative
22SARS-COV-2-0123	2022-02-09	Ohio	Negative
COV0001892	2022-02-09	New York	Negative
COV0017781	2022-02-09	New York	Negative
22SARS-COV-2-0125	2022-02-10	Ohio	Negative
22SARS-COV-2-0126	2022-02-10	Ohio	Negative
22SARS-COV-2-0128	2022-02-10	Ohio	Negative
22SARS-COV-2-0129	2022-02-10	Ohio	Negative
22SARS-COV-2-0130	2022-02-10	Ohio	Negative
22SARS-COV-2-0131	2022-02-10	Ohio	Negative
22SARS-COV-2-0133	2022-02-10	Ohio	Negative
22SARS-COV-2-0134	2022-02-10	Ohio	Negative
22SARS-COV-2-0135	2022-02-10	Ohio	Negative
22SARS-COV-2-0136	2022-02-10	Ohio	Negative
22SARS-COV-2-0137	2022-02-10	Ohio	Negative
22SARS-COV-2-0139	2022-02-10	Ohio	Negative
22SARS-COV-2-0140	2022-02-10	Ohio	Negative
22SARS-COV-2-0141	2022-02-10	Ohio	Negative
22SARS-COV-2-0142	2022-02-10	Ohio	Negative
22SARS-COV-2-0143	2022-02-10	Ohio	Negative
22SARS-COV-2-0144	2022-02-10	Ohio	Negative
COV0010880	2022-02-10	West Virginia	Negative
22SARS-COV-2-0146	2022-02-15	Ohio	Negative
22SARS-COV-2-0147	2022-02-15	Ohio	Negative
22SARS-COV-2-0148	2022-02-15	Ohio	Negative
22SARS-COV-2-0149	2022-02-15	Ohio	Negative
22SARS-COV-2-0151	2022-02-15	Ohio	Negative
22SARS-COV-2-0152	2022-02-15	Ohio	Negative
22SARS-COV-2-0153	2022-02-15	Ohio	Negative
22SARS-COV-2-0154	2022-02-15	Ohio	Negative
22SARS-COV-2-0155	2022-02-15	Ohio	Negative
22SARS-COV-2-0156	2022-02-15	Ohio	Negative
22SARS-COV-2-0157	2022-02-15	Ohio	Negative
22SARS-COV-2-0158	2022-02-15	Ohio	Negative
22SARS-COV-2-0159	2022-02-15	Ohio	Negative
22SARS-COV-2-0160	2022-02-15	Ohio	Negative
22SARS-COV-2-0161	2022-02-15	Ohio	Negative
22SARS-COV-2-0162	2022-02-16	Ohio	Negative
22SARS-COV-2-0163	2022-02-16	Ohio	Negative
22SARS-COV-2-0164	2022-02-16	Ohio	Negative
22SARS-COV-2-0165	2022-02-16	Ohio	Negative
22SARS-COV-2-0166	2022-02-16	Ohio	Negative
22SARS-COV-2-0167	2022-02-16	Ohio	Negative
22SARS-COV-2-0168	2022-02-16	Ohio	Negative
22SARS-COV-2-0169	2022-02-16	Ohio	Negative
22SARS-COV-2-0170	2022-02-16	Ohio	Negative
22SARS-COV-2-0171	2022-02-16	Ohio	Negative
22SARS-COV-2-0172	2022-02-16	Ohio	Negative
COV0013939	2022-02-19	West Virginia	Negative
22SARS-COV-2-0173	2022-02-22	Ohio	Negative
22SARS-COV-2-0174	2022-02-22	Ohio	Negative
22SARS-COV-2-0176	2022-02-22	Ohio	Negative
22SARS-COV-2-0179	2022-02-22	Ohio	Negative
22SARS-COV-2-0180	2022-02-22	Ohio	Negative
22SARS-COV-2-0181	2022-02-22	Ohio	Negative
22SARS-COV-2-0185	2022-02-22	Ohio	Negative
22SARS-COV-2-0186	2022-02-22	Ohio	Negative
22SARS-COV-2-0187	2022-02-22	Ohio	Negative
22SARS-COV-2-0188	2022-02-22	Ohio	Negative
COV0001346	2022-02-22	New York	Negative
COV0015653	2022-02-22	West Virginia	Negative
22SARS-COV-2-0189	2022-02-23	Ohio	Negative
22SARS-COV-2-0190	2022-02-23	Ohio	Negative
22SARS-COV-2-0192	2022-02-23	Ohio	Negative
22SARS-COV-2-0193	2022-02-23	Ohio	Negative
22SARS-COV-2-0194	2022-02-23	Ohio	Negative
22SARS-COV-2-0195	2022-02-23	Ohio	Negative
22SARS-COV-2-0196	2022-02-23	Ohio	Negative
22SARS-COV-2-0197	2022-02-23	Ohio	Negative
22SARS-COV-2-0198	2022-02-23	Ohio	Negative
22SARS-COV-2-0199	2022-02-23	Ohio	Negative
22SARS-COV-2-0200	2022-02-23	Ohio	Negative
22SARS-COV-2-0201	2022-02-23	Ohio	Negative
22SARS-COV-2-0202	2022-02-23	Ohio	Negative
22SARS-COV-2-0203	2022-02-23	Ohio	Negative
22SARS-COV-2-0204	2022-02-23	Ohio	Negative
22SARS-COV-2-0205	2022-02-23	Ohio	Negative
22SARS-COV-2-0206	2022-02-23	Ohio	Negative
22SARS-COV-2-0207	2022-02-23	Ohio	Negative
22SARS-COV-2-0208	2022-02-23	Ohio	Negative
22SARS-COV-2-0209	2022-02-23	Ohio	Negative
22SARS-COV-2-0210	2022-02-23	Ohio	Negative
22SARS-COV-2-0211	2022-02-23	Ohio	Negative
22SARS-COV-2-0212	2022-02-23	Ohio	Negative
22SARS-COV-2-0213	2022-02-23	Ohio	Negative
22SARS-COV-2-0214	2022-02-23	Ohio	Negative
22SARS-COV-2-0215	2022-02-23	Ohio	Negative
22SARS-COV-2-0216	2022-02-23	Ohio	Negative
22SARS-COV-2-0217	2022-02-23	Ohio	Negative
22SARS-COV-2-0218	2022-02-24	Ohio	Negative
22SARS-COV-2-0219	2022-02-24	Ohio	Negative
22SARS-COV-2-0220	2022-02-24	Ohio	Negative
22SARS-COV-2-0221	2022-02-24	Ohio	Negative
22SARS-COV-2-0223	2022-02-24	Ohio	Negative
22SARS-COV-2-0224	2022-02-24	Ohio	Negative
22SARS-COV-2-0225	2022-02-24	Ohio	Negative
22SARS-COV-2-0226	2022-02-24	Ohio	Negative
22SARS-COV-2-0227	2022-02-24	Ohio	Negative
22SARS-COV-2-0228	2022-02-24	Ohio	Negative
22SARS-COV-2-0229	2022-02-24	Ohio	Negative
22SARS-COV-2-0230	2022-02-24	Ohio	Negative
22SARS-COV-2-0232	2022-02-24	Ohio	Negative
22SARS-COV-2-0233	2022-02-24	Ohio	Negative
22SARS-COV-2-0235	2022-02-24	Ohio	Negative
22SARS-COV-2-0236	2022-02-24	Ohio	Negative
22SARS-COV-2-0237	2022-02-24	Ohio	Negative
22SARS-COV-2-0238	2022-02-24	Ohio	Negative
22SARS-COV-2-0240	2022-02-24	Ohio	Negative
22SARS-COV-2-0241	2022-02-24	Ohio	Negative
22SARS-COV-2-0242	2022-02-24	Ohio	Negative
22SARS-COV-2-0243	2022-02-24	Ohio	Negative
22SARS-COV-2-0244	2022-02-24	Ohio	Negative
22SARS-COV-2-0245	2022-02-24	Ohio	Negative
22SARS-COV-2-0246	2022-02-24	Ohio	Negative
22SARS-COV-2-0247	2022-02-24	Ohio	Negative
22SARS-COV-2-0248	2022-02-24	Ohio	Negative
22SARS-COV-2-0249	2022-02-24	Ohio	Negative
22SARS-COV-2-0250	2022-02-24	Ohio	Negative
COV0015657	2022-02-24	West Virginia	Negative
22SARS-COV-2-0285	2022-02-28	Ohio	Negative
22SARS-COV-2-0286	2022-02-28	Ohio	Negative
22SARS-COV-2-0288	2022-02-28	Ohio	Negative
22SARS-COV-2-0289	2022-02-28	Ohio	Negative
22SARS-COV-2-0290	2022-02-28	Ohio	Negative
22SARS-COV-2-0293	2022-02-28	Ohio	Negative
22SARS-COV-2-0295	2022-02-28	Ohio	Negative
22SARS-COV-2-0296	2022-02-28	Ohio	Negative
22SARS-COV-2-0299	2022-02-28	Ohio	Negative
22SARS-COV-2-0300	2022-02-28	Ohio	Negative
COV0004489	2022-02-28	Ohio	Negative
21SARS-COV-2-2259	2022-03-01	Ohio	Negative
21SARS-COV-2-2260	2022-03-01	Ohio	Negative
21SARS-COV-2-2261	2022-03-01	Ohio	Negative
22SARS-COV-2-0269	2022-03-01	Ohio	Negative
22SARS-COV-2-0271	2022-03-01	Ohio	Negative
22SARS-COV-2-0272	2022-03-01	Ohio	Negative
22SARS-COV-2-0274	2022-03-01	Ohio	Negative
22SARS-COV-2-0275	2022-03-01	Ohio	Negative
22SARS-COV-2-0276	2022-03-01	Ohio	Negative
22SARS-COV-2-0277	2022-03-01	Ohio	Negative
22SARS-COV-2-0278	2022-03-01	Ohio	Negative
22SARS-COV-2-0279	2022-03-01	Ohio	Negative
22SARS-COV-2-0280	2022-03-01	Ohio	Negative
22SARS-COV-2-0282	2022-03-01	Ohio	Negative
22SARS-COV-2-0283	2022-03-01	Ohio	Negative
COV0017816	2022-03-01	New York	Negative
21SARS-COV-2-2262	2022-03-02	Ohio	Negative
21SARS-COV-2-2263	2022-03-02	Ohio	Negative
21SARS-COV-2-2264	2022-03-02	Ohio	Negative
21SARS-COV-2-2265	2022-03-02	Ohio	Negative
21SARS-COV-2-2267	2022-03-02	Ohio	Negative
21SARS-COV-2-2268	2022-03-02	Ohio	Negative
COV0002187	2022-03-02	New York	Negative
21SARS-COV-2-2269	2022-03-03	Ohio	Negative
21SARS-COV-2-2270	2022-03-03	Ohio	Negative
21SARS-COV-2-2271	2022-03-03	Ohio	Negative
21SARS-COV-2-2272	2022-03-03	Ohio	Negative
21SARS-COV-2-2273	2022-03-03	Ohio	Negative
21SARS-COV-2-2277	2022-03-03	Ohio	Negative
21SARS-COV-2-2278	2022-03-03	Ohio	Negative
21SARS-COV-2-2279	2022-03-03	Ohio	Negative
21SARS-COV-2-2280	2022-03-03	Ohio	Negative
21SARS-COV-2-2281	2022-03-03	Ohio	Negative
21SARS-COV-2-2282	2022-03-03	Ohio	Negative
21SARS-COV-2-2283	2022-03-03	Ohio	Negative
COV0015661	2022-03-05	West Virginia	Negative
COV0015662	2022-03-05	West Virginia	Negative
21SARS-COV-2-2284	2022-03-07	Ohio	Negative
21SARS-COV-2-2285	2022-03-07	Ohio	Negative
21SARS-COV-2-2286	2022-03-07	Ohio	Negative
21SARS-COV-2-2288	2022-03-07	Ohio	Negative
21SARS-COV-2-2289	2022-03-07	Ohio	Negative
21SARS-COV-2-2290	2022-03-08	Ohio	Negative
21SARS-COV-2-2291	2022-03-08	Ohio	Negative
21SARS-COV-2-2292	2022-03-08	Ohio	Negative
21SARS-COV-2-2293	2022-03-08	Ohio	Negative
21SARS-COV-2-2294	2022-03-08	Ohio	Negative
21SARS-COV-2-2295	2022-03-08	Ohio	Negative
21SARS-COV-2-2296	2022-03-08	Ohio	Negative
21SARS-COV-2-2297	2022-03-08	Ohio	Negative
22SARS-COV-2-0301	2022-03-09	Ohio	Negative
22SARS-COV-2-0302	2022-03-09	Ohio	Negative
22SARS-COV-2-0303	2022-03-09	Ohio	Negative
22SARS-COV-2-0304	2022-03-09	Ohio	Negative
22SARS-COV-2-0305	2022-03-09	Ohio	Negative
22SARS-COV-2-0306	2022-03-09	Ohio	Negative
22SARS-COV-2-0307	2022-03-09	Ohio	Negative
22SARS-COV-2-0308	2022-03-09	Ohio	Negative
22SARS-COV-2-0309	2022-03-09	Ohio	Negative
22SARS-COV-2-0311	2022-03-09	Ohio	Negative
22SARS-COV-2-0312	2022-03-09	Ohio	Negative
22SARS-COV-2-0313	2022-03-09	Ohio	Negative
COV0017604	2022-03-09	Pennsylvania	Negative
COV0015664	2022-03-09	West Virginia	Negative
22SARS-COV-2-0314	2022-03-10	Ohio	Negative
22SARS-COV-2-0315	2022-03-10	Ohio	Negative
22SARS-COV-2-0316	2022-03-10	Ohio	Negative
22SARS-COV-2-0317	2022-03-10	Ohio	Negative
22SARS-COV-2-0318	2022-03-10	Ohio	Negative
22SARS-COV-2-0319	2022-03-10	Ohio	Negative
22SARS-COV-2-0320	2022-03-10	Ohio	Negative
22SARS-COV-2-0321	2022-03-10	Ohio	Negative
22SARS-COV-2-0322	2022-03-10	Ohio	Negative
22SARS-COV-2-0323	2022-03-10	Ohio	Negative
22SARS-COV-2-0324	2022-03-10	Ohio	Negative
22SARS-COV-2-0325	2022-03-10	Ohio	Negative
22SARS-COV-2-0326	2022-03-10	Ohio	Negative
22SARS-COV-2-0327	2022-03-10	Ohio	Negative
22SARS-COV-2-0328	2022-03-10	Ohio	Negative
22SARS-COV-2-0329	2022-03-10	Ohio	Negative
22SARS-COV-2-0330	2022-03-10	Ohio	Negative
22SARS-COV-2-0331	2022-03-10	Ohio	Negative
22SARS-COV-2-0332	2022-03-10	Ohio	Negative
22SARS-COV-2-0333	2022-03-10	Ohio	Negative
22SARS-COV-2-0334	2022-03-10	Ohio	Negative
22SARS-COV-2-0335	2022-03-14	Ohio	Negative
22SARS-COV-2-0336	2022-03-14	Ohio	Negative
22SARS-COV-2-0337	2022-03-14	Ohio	Negative
22SARS-COV-2-0338	2022-03-14	Ohio	Negative
22SARS-COV-2-0339	2022-03-14	Ohio	Negative
22SARS-COV-2-0340	2022-03-14	Ohio	Negative
22SARS-COV-2-0341	2022-03-14	Ohio	Negative
22SARS-COV-2-0342	2022-03-14	Ohio	Negative
22SARS-COV-2-0343	2022-03-14	Ohio	Negative
22SARS-COV-2-0344	2022-03-14	Ohio	Negative
COV0007761	2022-03-14	North Carolina	Negative
22SARS-COV-2-0348	2022-03-15	Ohio	Negative
22SARS-COV-2-0350	2022-03-15	Ohio	Negative
22SARS-COV-2-0351	2022-03-15	Ohio	Negative
22SARS-COV-2-0353	2022-03-15	Ohio	Negative
22SARS-COV-2-0354	2022-03-15	Ohio	Negative
22SARS-COV-2-0355	2022-03-15	Ohio	Negative
22SARS-COV-2-0356	2022-03-15	Ohio	Negative
22SARS-COV-2-0357	2022-03-15	Ohio	Negative
22SARS-COV-2-0358	2022-03-15	Ohio	Negative
22SARS-COV-2-0359	2022-03-15	Ohio	Negative
22SARS-COV-2-0360	2022-03-15	Ohio	Negative
22SARS-COV-2-0361	2022-03-15	Ohio	Negative
22SARS-COV-2-0362	2022-03-15	Ohio	Negative
22SARS-COV-2-0363	2022-03-15	Ohio	Negative
22SARS-COV-2-0364	2022-03-15	Ohio	Negative
22SARS-COV-2-0366	2022-03-16	Ohio	Negative
22SARS-COV-2-0367	2022-03-16	Ohio	Negative
COV0023501	2022-03-23	Minnesota	Negative
COV0015669	2022-03-23	West Virginia	Negative
COV0015670	2022-03-23	West Virginia	Negative
COV0015671	2022-03-23	West Virginia	Negative
COV0015672	2022-03-23	West Virginia	Negative
COV0015674	2022-03-23	West Virginia	Negative
COV0015675	2022-03-23	West Virginia	Negative
COV0015676	2022-03-23	West Virginia	Negative
COV0015677	2022-03-23	West Virginia	Negative
COV0015678	2022-03-23	West Virginia	Negative
COV0015679	2022-03-23	West Virginia	Negative
COV0015726	2022-03-23	West Virginia	Negative
COV0015682	2022-03-24	West Virginia	Negative
COV0015684	2022-03-24	West Virginia	Negative
COV0015685	2022-03-24	West Virginia	Negative
COV0015686	2022-03-24	West Virginia	Negative
COV0015687	2022-03-24	West Virginia	Negative
COV0015688	2022-03-24	West Virginia	Negative
COV0015690	2022-03-25	West Virginia	Negative
COV0015691	2022-03-25	West Virginia	Negative
COV0015692	2022-03-25	West Virginia	Negative
COV0015693	2022-03-25	West Virginia	Negative
COV0015694	2022-03-25	West Virginia	Negative
COV0015696	2022-03-30	West Virginia	Negative
COV0015697	2022-03-30	West Virginia	Negative
COV0015698	2022-03-30	West Virginia	Negative
COV0015699	2022-03-30	West Virginia	Negative
COV0015700	2022-03-30	West Virginia	Negative
COV0015727	2022-03-30	West Virginia	Negative
COV0015728	2022-03-30	West Virginia	Negative
COV0015729	2022-03-30	West Virginia	Negative
COV0015730	2022-03-30	West Virginia	Negative
COV0015732	2022-03-30	West Virginia	Negative
COV0015733	2022-03-30	West Virginia	Negative
COV0015734	2022-03-30	West Virginia	Negative
COV0015744	2022-04-01	West Virginia	Negative
COV0015745	2022-04-01	West Virginia	Negative
COV0015746	2022-04-01	West Virginia	Negative
COV0015747	2022-04-01	West Virginia	Negative
COV0015748	2022-04-01	West Virginia	Negative
COV0015749	2022-04-01	West Virginia	Negative
COV0015750	2022-04-01	West Virginia	Negative
COV0024651	2022-04-01	West Virginia	Negative
COV0024652	2022-04-01	West Virginia	Negative
COV0024653	2022-04-01	West Virginia	Negative
COV0023634	2022-04-06	Minnesota	Negative
COV0023636	2022-04-06	Minnesota	Negative
COV0024655	2022-04-06	West Virginia	Negative
COV0024656	2022-04-06	West Virginia	Negative
COV0023639	2022-04-07	Minnesota	Negative
COV0023637	2022-04-07	Minnesota	Negative
COV0023638	2022-04-07	Minnesota	Negative
COV0024657	2022-04-07	West Virginia	Negative
COV0024658	2022-04-07	West Virginia	Negative
COV0024659	2022-04-07	West Virginia	Negative
COV0024660	2022-04-07	West Virginia	Negative
COV0024661	2022-04-07	West Virginia	Negative
COV0024662	2022-04-08	West Virginia	Negative
COV0024663	2022-04-08	West Virginia	Negative
COV0024664	2022-04-08	West Virginia	Negative
COV0024665	2022-04-08	West Virginia	Negative
COV0024666	2022-04-08	West Virginia	Negative
COV0024667	2022-04-12	West Virginia	Negative
COV0024668	2022-04-12	West Virginia	Negative
COV0024669	2022-04-12	West Virginia	Negative
COV0024670	2022-04-12	West Virginia	Negative
COV0024671	2022-04-12	West Virginia	Negative
COV0024672	2022-04-12	West Virginia	Negative
COV0024674	2022-04-13	West Virginia	Negative
COV0024675	2022-04-13	West Virginia	Negative
COV0024676	2022-04-13	West Virginia	Negative
COV0024677	2022-04-14	West Virginia	Negative
COV0024678	2022-04-14	West Virginia	Negative
COV0024679	2022-04-14	West Virginia	Negative
COV0024680	2022-04-19	West Virginia	Negative
COV0024681	2022-04-20	West Virginia	Negative
COV0007717	2022-04-27	North Carolina	Negative
COV0007742	2022-04-27	North Carolina	Negative
COV0007721	2022-05-02	North Carolina	Negative
COV0007739	2022-05-13	North Carolina	Negative
COV0007722	2022-05-14	North Carolina	Negative
COV0007736	2022-05-16	North Carolina	Negative
COV0007735	2022-05-18	North Carolina	Negative
COV0007734	2022-05-19	North Carolina	Negative
COV0024601	2022-07-21	West Virginia	Negative
COV0004692	2022-07-21	West Virginia	Negative
COV0004693	2022-07-21	West Virginia	Negative
COV0024684	2022-07-22	West Virginia	Negative
COV0024682	2022-07-25	West Virginia	Negative
COV0024686	2022-08-21	West Virginia	Negative
COV0024687	2022-08-21	West Virginia	Negative
COV0024688	2022-08-21	West Virginia	Negative
COV0016026	2022-08-22	Connecticut	Negative
COV0024690	2022-08-28	West Virginia	Negative
COV0024694	2022-08-29	West Virginia	Negative
COV0024862	2022-09-05	West Virginia	Negative
COV0024863	2022-09-05	West Virginia	Negative
COV0024864	2022-09-05	West Virginia	Negative
COV0024865	2022-09-05	West Virginia	Negative
COV0024866	2022-09-05	West Virginia	Negative
COV0051351	2022-09-12	Alaska	Negative
COV0051352	2022-09-12	Alaska	Negative
COV0051353	2022-09-12	Alaska	Negative
COV0051354	2022-09-12	Alaska	Negative
COV0051355	2022-09-13	Alaska	Negative
COV0051356	2022-09-13	Alaska	Negative
COV0027453	2022-09-22	Minnesota	Negative
COV0027454	2022-09-22	Minnesota	Negative
COV0031353	2022-09-19	Wisconsin	Negative
COV0030903	2022-09-21	Wisconsin	Negative
COV0027455	2022-09-22	Minnesota	Negative
COV0033194	2022-10-03	New York	Negative
COV0033402	2022-10-02	New York	Negative
COV0033403	2022-10-02	New York	Negative
COV0033401	2022-10-02	New York	Negative
COV0014537	2022-10-24	Connecticut	Negative
COV0033193	2022-10-03	New York	Negative
COV0014535	2022-10-24	Connecticut	Negative
COV0033407	2022-10-05	New York	Negative
COV0027451	2022-10-07	Minnesota	Negative
COV0027452	2022-10-11	Minnesota	Negative
COV0014536	2022-10-24	Connecticut	Negative
COV0014534	2022-10-24	Connecticut	Negative
COV0030916	2022-10-27	Wisconsin	Negative
COV0014533	2022-10-24	Connecticut	Negative
COV0027457	2022-10-14	Minnesota	Negative
COV0014539	2022-10-24	Connecticut	Negative
COV0024874	2022-10-14	West Virginia	Negative
COV0029214	2022-10-14	West Virginia	Negative
COV0033416	2022-10-17	New York	Negative
COV0033418	2022-10-17	New York	Negative
COV0033419	2022-10-17	New York	Negative
COV0033421	2022-10-17	New York	Negative
COV0033422	2022-10-17	New York	Negative
COV0033423	2022-10-17	New York	Negative
COV0033424	2022-10-17	New York	Negative
COV0033425	2022-10-17	New York	Negative
COV0033436	2022-10-22	New York	Negative
COV0033438	2022-10-22	New York	Negative
COV0033451	2022-10-23	New York	Negative
COV0027463	2022-11-01	Minnesota	Negative
COV0024869	2022-10-16	West Virginia	Negative
COV0033411	2022-10-17	New York	Negative
COV0033412	2022-10-17	New York	Negative
COV0033415	2022-10-17	New York	Negative
COV0033417	2022-10-17	New York	Negative
COV0033426	2022-10-17	New York	Negative
COV0014538	2022-10-24	Connecticut	Negative
COV0014540	2022-10-24	Connecticut	Negative
COV0024875	2022-10-17	West Virginia	Negative
COV0033435	2022-10-22	New York	Negative
COV0033437	2022-10-22	New York	Negative
COV0027499	2022-11-01	Minnesota	Negative
COV0024878	2022-10-18	West Virginia	Negative
COV0033802	2022-10-31	New York	Negative
COV0017050	2022-10-19	New Jersey	Negative
COV0033432	2022-10-22	New York	Negative
COV0001393	2022-10-23	New York	Negative
COV0033429	2022-10-22	New York	Negative
COV0033447	2022-10-22	New York	Negative
COV0033462	2022-10-23	New York	Negative
COV0033468	2022-10-24	New York	Negative
COV0033469	2022-10-24	New York	Negative
COV0033470	2022-10-24	New York	Negative
COV0033477	2022-10-24	New York	Negative
COV0046017	2022-11-07	Montana	Negative
COV0001309	2022-10-23	New York	Negative
COV0028190	2022-11-04	Montana	Negative
COV0033461	2022-10-23	New York	Negative
COV0033463	2022-10-23	New York	Negative
COV0033479	2022-10-24	New York	Negative
COV0041568	2022-10-22	Utah	Negative
COV0014541	2022-10-24	Connecticut	Negative
COV0014542	2022-10-24	Connecticut	Negative
COV0001364	2022-10-22	New York	Negative
COV0001390	2022-10-23	New York	Negative
COV0033446	2022-10-22	New York	Negative
COV0033465	2022-10-23	New York	Negative
COV0033466	2022-10-23	New York	Negative
COV0033471	2022-10-24	New York	Negative
COV0033472	2022-10-24	New York	Negative
COV0035550	2022-10-23	Vermont	Negative
COV0041501	2022-10-21	Utah	Negative
COV0041505	2022-10-21	Utah	Negative
COV0041509	2022-10-21	Utah	Negative
COV0041592	2022-10-22	Utah	Negative
COV0041593	2022-10-22	Utah	Negative
COV0041594	2022-10-22	Utah	Negative
COV0041596	2022-10-22	Utah	Negative
COV0041597	2022-10-22	Utah	Negative
COV0041598	2022-10-22	Utah	Negative
COV0041599	2022-10-22	Utah	Negative
COV0041640	2022-10-22	Utah	Negative
COV0041710	2022-10-22	Utah	Negative
COV0041716	2022-10-22	Utah	Negative
COV0041718	2022-10-22	Utah	Negative
COV0041720	2022-10-22	Utah	Negative
COV0041727	2022-10-22	Utah	Negative
COV0041730	2022-10-22	Utah	Negative
COV0041731	2022-10-22	Utah	Negative
COV0041826	2022-10-22	Utah	Negative
COV0041829	2022-10-22	Utah	Negative
COV0041831	2022-10-22	Utah	Negative
COV0041845	2022-10-22	Utah	Negative
COV0041848	2022-10-22	Utah	Negative
COV0041611	2022-10-22	Utah	Negative
COV0041612	2022-10-22	Utah	Negative
COV0041617	2022-10-22	Utah	Negative
COV0041802	2022-10-22	Utah	Negative
COV0041734	2022-10-22	Utah	Negative
COV0041735	2022-10-22	Utah	Negative
COV0041736	2022-10-22	Utah	Negative
COV0041738	2022-10-22	Utah	Negative
COV0041740	2022-10-22	Utah	Negative
COV0041743	2022-10-22	Utah	Negative
COV0041540	2022-10-23	Utah	Negative
COV0041541	2022-10-23	Utah	Negative
COV0041607	2022-10-23	Utah	Negative
COV0041686	2022-10-23	Utah	Negative
COV0041854	2022-10-23	Utah	Negative
COV0041583	2022-10-24	Utah	Negative
COV0041589	2022-10-24	Utah	Negative
COV0041613	2022-10-24	Utah	Negative
COV0036106	2022-10-23	Vermont	Negative
COV0007650	2022-10-27	North Carolina	Negative
COV0007729	2022-10-27	North Carolina	Negative
COV0014543	2022-10-24	Connecticut	Negative
COV0030904	2022-10-27	Wisconsin	Negative
COV0033473	2022-10-24	New York	Negative
COV0041510	2022-10-21	Utah	Negative
COV0041511	2022-10-21	Utah	Negative
COV0041639	2022-10-22	Utah	Negative
COV0041642	2022-10-22	Utah	Negative
COV0041538	2022-10-23	Utah	Negative
COV0041542	2022-10-23	Utah	Negative
COV0041543	2022-10-23	Utah	Negative
COV0041544	2022-10-23	Utah	Negative
COV0041603	2022-10-23	Utah	Negative
COV0041608	2022-10-23	Utah	Negative
COV0041610	2022-10-23	Utah	Negative
COV0041679	2022-10-23	Utah	Negative
COV0041685	2022-10-23	Utah	Negative
COV0041687	2022-10-23	Utah	Negative
COV0041585	2022-10-24	Utah	Negative
COV0041587	2022-10-24	Utah	Negative
COV0041590	2022-10-24	Utah	Negative
COV0041634	2022-10-24	Utah	Negative
COV0041635	2022-10-24	Utah	Negative
COV0041637	2022-10-24	Utah	Negative
COV0041638	2022-10-24	Utah	Negative
COV0041614	2022-10-24	Utah	Negative
COV0041999	2022-10-25	Utah	Negative
COV0041623	2022-10-25	Utah	Negative
COV0041625	2022-10-25	Utah	Negative
COV0041627	2022-10-25	Utah	Negative
COV0041628	2022-10-25	Utah	Negative
COV0041630	2022-10-25	Utah	Negative
COV0041631	2022-10-25	Utah	Negative
COV0041632	2022-10-25	Utah	Negative
COV0041633	2022-10-25	Utah	Negative
COV0030906	2022-10-27	Wisconsin	Negative
COV0024880	2022-10-24	West Virginia	Negative
COV0041684	2022-10-23	Utah	Negative
COV0014082	2022-11-08	Connecticut	Negative
COV0033803	2022-11-04	New York	Negative
COV0000517	2022-11-01	North Carolina	Negative
COV0000518	2022-11-01	North Carolina	Negative
COV0000519	2022-11-01	North Carolina	Negative
COV0000535	2022-11-01	North Carolina	Negative
COV0056501	2022-10-25	Alaska	Negative
COV0007548	2022-11-01	North Carolina	Negative
COV0007731	2022-11-01	North Carolina	Negative
COV0014544	2022-11-08	Connecticut	Negative
COV0027461	2022-11-01	Minnesota	Negative
COV0027464	2022-11-01	Minnesota	Negative
COV0000502	2022-11-01	North Carolina	Negative
COV0000523	2022-11-01	North Carolina	Negative
COV0000524	2022-11-01	North Carolina	Negative
COV0031251	2022-10-31	Wisconsin	Negative
COV0031253	2022-10-31	Wisconsin	Negative
COV0033480	2022-10-30	New York	Negative
COV0033491	2022-10-30	New York	Negative
COV0033507	2022-10-31	New York	Negative
COV0000504	2022-11-01	North Carolina	Negative
COV0000505	2022-11-01	North Carolina	Negative
COV0000532	2022-11-01	North Carolina	Negative
COV0000533	2022-11-01	North Carolina	Negative
COV0027500	2022-11-01	Minnesota	Negative
COV0030603	2022-10-29	Connecticut	Negative
COV0030940	2022-11-02	Wisconsin	Negative
COV0030962	2022-11-03	Wisconsin	Negative
COV0030970	2022-11-03	Wisconsin	Negative
COV0030971	2022-11-03	Wisconsin	Negative
COV0030981	2022-11-03	Wisconsin	Negative
COV0030996	2022-11-03	Wisconsin	Negative
COV0030999	2022-11-03	Wisconsin	Negative
COV0031004	2022-11-03	Wisconsin	Negative
COV0033481	2022-10-30	New York	Negative
COV0000501	2022-11-01	North Carolina	Negative
COV0000503	2022-11-01	North Carolina	Negative
COV0000508	2022-11-01	North Carolina	Negative
COV0000511	2022-11-01	North Carolina	Negative
COV0000512	2022-11-01	North Carolina	Negative
COV0000514	2022-11-01	North Carolina	Negative
COV0000515	2022-11-01	North Carolina	Negative
COV0000521	2022-11-01	North Carolina	Negative
COV0000522	2022-11-01	North Carolina	Negative
COV0000534	2022-11-01	North Carolina	Negative
COV0007546	2022-11-01	North Carolina	Negative
COV0007730	2022-11-01	North Carolina	Negative
COV0007733	2022-11-01	North Carolina	Negative
COV0044931	2022-10-29	Nevada	Negative
COV0044932	2022-10-29	Nevada	Negative
COV0044933	2022-10-29	Nevada	Negative
COV0046552	2022-10-29	Nevada	Negative
COV0046555	2022-10-29	Nevada	Negative
COV0046019	2022-11-07	Montana	Negative
COV0048156	2022-11-07	North Dakota	Negative
COV0014546	2022-11-08	Connecticut	Negative
COV0027458	2022-10-31	Minnesota	Negative
COV0027459	2022-10-31	Minnesota	Negative
COV0027460	2022-10-31	Minnesota	Negative
COV0030942	2022-11-02	Wisconsin	Negative
COV0030968	2022-11-03	Wisconsin	Negative
COV0030980	2022-11-03	Wisconsin	Negative
COV0030984	2022-11-03	Wisconsin	Negative
COV0030990	2022-11-03	Wisconsin	Negative
COV0031335	2022-10-31	Wisconsin	Negative
COV0033502	2022-10-31	New York	Negative
COV0033508	2022-10-31	New York	Negative
COV0033509	2022-10-31	New York	Negative
COV0034604	2022-10-30	New Hampshire	Negative
COV0000506	2022-11-01	North Carolina	Negative
COV0000509	2022-11-01	North Carolina	Negative
COV0000520	2022-11-01	North Carolina	Negative
COV0000531	2022-11-01	North Carolina	Negative
COV0007547	2022-11-01	North Carolina	Negative
COV0044935	2022-10-30	Nevada	Negative
COV0044936	2022-10-30	Nevada	Negative
COV0044937	2022-10-30	Nevada	Negative
COV0014547	2022-11-08	Connecticut	Negative
COV0008448	2022-10-31	Kansas	Negative
COV0027462	2022-10-31	Minnesota	Negative
COV0031000	2022-11-03	Wisconsin	Negative
COV0000507	2022-11-01	North Carolina	Negative
COV0000510	2022-11-01	North Carolina	Negative
COV0000513	2022-11-01	North Carolina	Negative
COV0014548	2022-11-08	Connecticut	Negative
COV0032858	2022-11-03	New York	Negative
COV0029102	2022-11-02	West Virginia	Negative
COV0028218	2022-11-04	Montana	Negative
COV0014077	2022-11-08	Connecticut	Negative
COV0032866	2022-11-03	New York	Negative
COV0017124	2022-11-01	New Jersey	Negative
COV0032856	2022-11-03	New York	Negative
COV0032857	2022-11-03	New York	Negative
COV0008447	2022-11-02	Kansas	Negative
COV0027498	2022-11-17	Minnesota	Negative
COV0024881	2022-11-02	West Virginia	Negative
COV0041967	2022-10-22	Utah	Negative
COV0024882	2022-11-03	West Virginia	Negative
COV0024883	2022-11-03	West Virginia	Negative
COV0014076	2022-11-08	Connecticut	Negative
COV0027465	2022-11-03	Minnesota	Negative
COV0032869	2022-11-03	New York	Negative
COV0008446	2022-11-04	Kansas	Negative
COV0027493	2022-11-22	Minnesota	Negative
COV0048180	2022-11-08	North Dakota	Negative
COV0048193	2022-11-08	North Dakota	Negative
COV0027818	2022-11-07	Arizona	Negative
COV0027819	2022-11-07	Arizona	Negative
COV0027829	2022-11-07	Arizona	Negative
COV0029221	2022-11-04	West Virginia	Negative
COV0027825	2022-11-07	Arizona	Negative
COV0048163	2022-11-07	North Dakota	Negative
COV0048129	2022-11-08	North Dakota	Negative
COV0018091	2022-11-04	Pennsylvania	Negative
COV0018092	2022-11-04	Pennsylvania	Negative
COV0032882	2022-11-07	New York	Negative
COV0027495	2022-11-17	Minnesota	Negative
COV0031010	2022-11-09	Wisconsin	Negative
COV0031013	2022-11-09	Wisconsin	Negative
COV0047921	2022-11-07	Minnesota	Negative
COV0048170	2022-11-07	North Dakota	Negative
COV0048120	2022-11-08	North Dakota	Negative
COV0046763	2022-11-15	Minnesota	Negative
COV0007794	2022-11-05	North Carolina	Negative
COV0007795	2022-11-05	North Carolina	Negative
COV0007796	2022-11-05	North Carolina	Negative
COV0007797	2022-11-05	North Carolina	Negative
COV0007798	2022-11-05	North Carolina	Negative
COV0007799	2022-11-05	North Carolina	Negative
COV0007800	2022-11-05	North Carolina	Negative
COV0007791	2022-11-05	North Carolina	Negative
COV0007792	2022-11-05	North Carolina	Negative
COV0007793	2022-11-05	North Carolina	Negative
COV0032904	2022-11-09	New York	Negative
COV0007852	2022-11-05	North Carolina	Negative
COV0007853	2022-11-05	North Carolina	Negative
COV0007854	2022-11-05	North Carolina	Negative
COV0007855	2022-11-05	North Carolina	Negative
COV0007856	2022-11-05	North Carolina	Negative
COV0007857	2022-11-05	North Carolina	Negative
COV0007858	2022-11-05	North Carolina	Negative
COV0007859	2022-11-05	North Carolina	Negative
COV0007860	2022-11-05	North Carolina	Negative
COV0007861	2022-11-05	North Carolina	Negative
COV0049899	2022-11-05	Tennessee	Negative
COV0048167	2022-11-07	North Dakota	Negative
COV0027817	2022-11-07	Arizona	Negative
COV0027820	2022-11-07	Arizona	Negative
COV0027821	2022-11-07	Arizona	Negative
COV0027822	2022-11-07	Arizona	Negative
COV0027823	2022-11-07	Arizona	Negative
COV0027827	2022-11-07	Arizona	Negative
COV0048104	2022-11-08	North Dakota	Negative
COV0048106	2022-11-08	North Dakota	Negative
COV0014079	2022-11-08	Connecticut	Negative
COV0014080	2022-11-08	Connecticut	Negative
COV0014081	2022-11-08	Connecticut	Negative
COV0032877	2022-11-07	New York	Negative
COV0032879	2022-11-07	New York	Negative
COV0048131	2022-11-17	North Dakota	Negative
COV0048093	2022-11-17	North Dakota	Negative
COV0031017	2022-11-09	Wisconsin	Negative
COV0031018	2022-11-09	Wisconsin	Negative
COV0031021	2022-11-09	Wisconsin	Negative
COV0031022	2022-11-09	Wisconsin	Negative
COV0047558	2022-11-07	Minnesota	Negative
COV0047598	2022-11-08	Minnesota	Negative
COV0031470	2022-11-05	Kentucky	Negative
COV0039183	2022-11-06	Indiana	Negative
COV0036684	2022-11-07	Colorado	Negative
COV0011745	2022-11-14	Wisconsin	Negative
COV0027826	2022-11-07	Arizona	Negative
COV0027828	2022-11-07	Arizona	Negative
COV0027830	2022-11-07	Arizona	Negative
COV0032878	2022-11-07	New York	Negative
COV0032880	2022-11-07	New York	Negative
COV0008444	2022-11-07	Kansas	Negative
COV0031020	2022-11-09	Wisconsin	Negative
COV0047552	2022-11-07	Minnesota	Negative
COV0046752	2022-11-10	Minnesota	Negative
COV0046799	2022-11-10	Minnesota	Negative
COV0032881	2022-11-07	New York	Negative
COV0008442	2022-11-14	Kansas	Negative
COV0030617	2022-11-08	Connecticut	Negative
COV0034558	2022-11-10	New Hampshire	Negative
COV0034561	2022-11-10	New Hampshire	Negative
COV0034563	2022-11-10	New Hampshire	Negative
COV0033992	2022-11-10	New Hampshire	Negative
COV0032925	2022-11-14	New York	Negative
COV0047098	2022-11-10	Arizona	Negative
COV0027497	2022-11-17	Minnesota	Negative
COV0032926	2022-11-14	New York	Negative
COV0048089	2022-11-17	North Dakota	Negative
COV0033788	2023-01-04	Montana	Negative
COV0027496	2022-11-17	Minnesota	Negative
COV0030452	2022-11-12	Connecticut	Negative
COV0030623	2022-11-12	Connecticut	Negative
COV0031042	2022-11-16	Wisconsin	Negative
COV0031379	2022-11-16	Wisconsin	Negative
COV0031383	2022-11-16	Wisconsin	Negative
COV0031386	2022-11-16	Wisconsin	Negative
COV0035695	2022-11-13	Vermont	Negative
COV0039232	2022-11-13	Ohio	Negative
COV0039278	2022-11-12	Indiana	Negative
COV0042080	2022-11-19	Nebraska	Negative
COV0042104	2022-11-12	Nebraska	Negative
COV0031034	2022-11-16	Wisconsin	Negative
COV0034993	2022-11-12	Vermont	Negative
COV0046767	2022-11-15	Minnesota	Negative
COV0032916	2022-11-14	New York	Negative
COV0032920	2022-11-14	New York	Negative
COV0032921	2022-11-14	New York	Negative
COV0032928	2022-11-14	New York	Negative
COV0042960	2022-11-12	Nebraska	Negative
COV0042983	2022-11-12	Nebraska	Negative
COV0042885	2022-11-12	Nebraska	Negative
COV0042852	2022-11-12	Nebraska	Negative
COV0042857	2022-11-12	Nebraska	Negative
COV0042858	2022-11-12	Nebraska	Negative
COV0042863	2022-11-12	Nebraska	Negative
COV0042876	2022-11-12	Nebraska	Negative
COV0042803	2022-11-12	Nebraska	Negative
COV0042805	2022-11-12	Nebraska	Negative
COV0042806	2022-11-12	Nebraska	Negative
COV0042807	2022-11-12	Nebraska	Negative
COV0042808	2022-11-12	Nebraska	Negative
COV0042818	2022-11-12	Nebraska	Negative
COV0042886	2022-11-12	Nebraska	Negative
COV0042888	2022-11-12	Nebraska	Negative
COV0042889	2022-11-12	Nebraska	Negative
COV0042895	2022-11-12	Nebraska	Negative
COV0042898	2022-11-12	Nebraska	Negative
COV0042900	2022-11-12	Nebraska	Negative
COV0047062	2022-11-14	Arizona	Negative
COV0047063	2022-11-14	Arizona	Negative
COV0047065	2022-11-14	Arizona	Negative
COV0047068	2022-11-14	Arizona	Negative
COV0036740	2022-11-14	Colorado	Negative
COV0036745	2022-11-14	Colorado	Negative
COV0042069	2022-11-19	Nebraska	Negative
COV0031381	2022-11-16	Wisconsin	Negative
COV0033514	2022-11-14	New York	Negative
COV0035809	2022-11-13	Vermont	Negative
COV0039230	2022-11-13	Indiana	Negative
COV0042189	2022-11-13	Nebraska	Negative
COV0042282	2022-11-18	Nebraska	Negative
COV0031036	2022-11-16	Wisconsin	Negative
COV0039108	2022-11-13	Indiana	Negative
COV0033521	2022-11-14	New York	Negative
COV0033522	2022-11-14	New York	Negative
COV0033523	2022-11-14	New York	Negative
COV0032911	2022-11-14	New York	Negative
COV0032914	2022-11-14	New York	Negative
COV0032927	2022-11-14	New York	Negative
COV0032929	2022-11-14	New York	Negative
COV0032930	2022-11-14	New York	Negative
COV0046827	2022-11-16	Minnesota	Negative
COV0042551	2022-11-13	Nebraska	Negative
COV0042552	2022-11-13	Nebraska	Negative
COV0042559	2022-11-13	Nebraska	Negative
COV0042560	2022-11-13	Nebraska	Negative
COV0042561	2022-11-13	Nebraska	Negative
COV0042562	2022-11-13	Nebraska	Negative
COV0042564	2022-11-13	Nebraska	Negative
COV0042627	2022-11-13	Nebraska	Negative
COV0042628	2022-11-13	Nebraska	Negative
COV0042630	2022-11-13	Nebraska	Negative
COV0042631	2022-11-13	Nebraska	Negative
COV0042632	2022-11-13	Nebraska	Negative
COV0042634	2022-11-13	Nebraska	Negative
COV0042636	2022-11-13	Nebraska	Negative
COV0042641	2022-11-13	Nebraska	Negative
COV0042642	2022-11-13	Nebraska	Negative
COV0042643	2022-11-13	Nebraska	Negative
COV0042645	2022-11-13	Nebraska	Negative
COV0042647	2022-11-13	Nebraska	Negative
COV0042649	2022-11-13	Nebraska	Negative
COV0042650	2022-11-13	Nebraska	Negative
COV0042833	2022-11-13	Nebraska	Negative
COV0042834	2022-11-13	Nebraska	Negative
COV0042601	2022-11-13	Nebraska	Negative
COV0042605	2022-11-13	Nebraska	Negative
COV0042607	2022-11-13	Nebraska	Negative
COV0042608	2022-11-13	Nebraska	Negative
COV0042612	2022-11-13	Nebraska	Negative
COV0042615	2022-11-13	Nebraska	Negative
COV0042617	2022-11-13	Nebraska	Negative
COV0042618	2022-11-13	Nebraska	Negative
COV0042619	2022-11-13	Nebraska	Negative
COV0042620	2022-11-13	Nebraska	Negative
COV0042622	2022-11-13	Nebraska	Negative
COV0042841	2022-11-13	Nebraska	Negative
COV0042842	2022-11-13	Nebraska	Negative
COV0028299	2022-11-14	Montana	Negative
COV0038618	2022-11-14	Tennessee	Negative
COV0038619	2022-11-14	Tennessee	Negative
COV0038620	2022-11-14	Tennessee	Negative
COV0047061	2022-11-14	Arizona	Negative
COV0047067	2022-11-14	California	Negative
COV0036665	2022-11-15	Colorado	Negative
COV0008443	2022-11-14	Kansas	Negative
COV0031380	2022-11-16	Wisconsin	Negative
COV0033526	2022-11-14	New York	Negative
COV0032922	2022-11-14	New York	Negative
COV0038296	2022-11-15	South Carolina	Negative
COV0038297	2022-11-15	South Carolina	Negative
COV0038298	2022-11-15	South Carolina	Negative
COV0038299	2022-11-15	South Carolina	Negative
COV0038300	2022-11-15	South Carolina	Negative
COV0029226	2022-11-15	West Virginia	Negative
COV0042569	2022-11-15	Nebraska	Negative
COV0042572	2022-11-15	Nebraska	Negative
COV0042573	2022-11-15	Nebraska	Negative
COV0042574	2022-11-15	Nebraska	Negative
COV0042575	2022-11-15	Nebraska	Negative
COV0042577	2022-11-15	Nebraska	Negative
COV0036726	2022-11-16	Colorado	Negative
COV0008232	2022-11-16	Kansas	Negative
COV0027665	2022-11-26	Kansas	Negative
COV0032214	2022-11-23	North Carolina	Negative
COV0044151	2022-11-16	Kansas	Negative
COV0042588	2022-11-16	Nebraska	Negative
COV0042589	2022-11-16	Nebraska	Negative
COV0042590	2022-11-16	Nebraska	Negative
COV0042591	2022-11-16	Nebraska	Negative
COV0042592	2022-11-16	Nebraska	Negative
COV0042598	2022-11-16	Nebraska	Negative
COV0042599	2022-11-16	Nebraska	Negative
COV0042600	2022-11-16	Nebraska	Negative
COV0032211	2022-11-23	North Carolina	Negative
COV0032213	2022-11-23	North Carolina	Negative
COV0032218	2022-11-23	North Carolina	Negative
COV0032220	2022-11-23	North Carolina	Negative
COV0032221	2022-11-23	North Carolina	Negative
COV0032222	2022-11-23	North Carolina	Negative
COV0032224	2022-11-23	North Carolina	Negative
COV0028736	2022-11-17	Montana	Negative
COV0042703	2022-11-17	Nebraska	Negative
COV0042706	2022-11-17	Nebraska	Negative
COV0042709	2022-11-17	Nebraska	Negative
COV0042711	2022-11-17	Nebraska	Negative
COV0042714	2022-11-17	Nebraska	Negative
COV0042715	2022-11-17	Nebraska	Negative
COV0042716	2022-11-17	Nebraska	Negative
COV0030003	2022-11-19	Tennessee	Negative
COV0030019	2022-11-19	Tennessee	Negative
COV0030660	2022-11-18	Connecticut	Negative
COV0032208	2022-11-23	North Carolina	Negative
COV0032209	2022-11-23	North Carolina	Negative
COV0032212	2022-11-23	North Carolina	Negative
COV0032215	2022-11-23	North Carolina	Negative
COV0032216	2022-11-23	North Carolina	Negative
COV0032217	2022-11-23	North Carolina	Negative
COV0032219	2022-11-23	North Carolina	Negative
COV0032223	2022-11-23	North Carolina	Negative
COV0032225	2022-11-23	North Carolina	Negative
COV0032226	2022-11-23	North Carolina	Negative
COV0033289	2022-11-19	New York	Negative
COV0042070	2022-11-19	Nebraska	Negative
COV0048961	2022-11-18	Illinois	Negative
COV0044152	2022-11-16	Kansas	Negative
COV0044153	2022-11-16	Kansas	Negative
COV0027492	2022-12-06	Minnesota	Negative
COV0028727	2022-11-18	Montana	Negative
COV0042717	2022-11-18	Nebraska	Negative
COV0042720	2022-11-18	Nebraska	Negative
COV0042721	2022-11-18	Nebraska	Negative
COV0042724	2022-11-18	Nebraska	Negative
COV0042725	2022-11-18	Nebraska	Negative
COV0042726	2022-11-18	Nebraska	Negative
COV0042727	2022-11-18	Nebraska	Negative
COV0042729	2022-11-18	Nebraska	Negative
COV0042730	2022-11-18	Nebraska	Negative
COV0042540	2022-11-19	Nebraska	Negative
COV0042541	2022-11-19	Nebraska	Negative
COV0042546	2022-11-19	Nebraska	Negative
COV0042452	2022-11-20	Nebraska	Negative
COV0042457	2022-11-20	Nebraska	Negative
COV0011713	2022-11-22	Wisconsin	Negative
COV0027466	2022-11-22	Minnesota	Negative
COV0028726	2022-11-20	Montana	Negative
COV0031338	2022-11-20	Wisconsin	Negative
COV0032938	2022-11-21	New York	Negative
COV0032940	2022-11-21	New York	Negative
COV0033538	2022-11-19	New York	Negative
COV0033539	2022-11-19	New York	Negative
COV0033540	2022-11-19	New York	Negative
COV0033563	2022-11-19	New York	Negative
COV0033576	2022-11-19	New York	Negative
COV0033577	2022-11-19	New York	Negative
COV0033578	2022-11-19	New York	Negative
COV0033583	2022-11-20	New York	Negative
COV0033589	2022-11-20	New York	Negative
COV0033591	2022-11-20	New York	Negative
COV0033592	2022-11-20	New York	Negative
COV0033617	2022-11-22	New York	Negative
COV0033618	2022-11-22	New York	Negative
COV0033619	2022-11-22	New York	Negative
COV0033620	2022-11-22	New York	Negative
COV0033622	2022-11-22	New York	Negative
COV0033623	2022-11-22	New York	Negative
COV0033627	2022-11-22	New York	Negative
COV0033630	2022-11-22	New York	Negative
COV0033631	2022-11-22	New York	Negative
COV0033666	2022-11-19	New York	Negative
COV0033667	2022-11-19	New York	Negative
COV0033668	2022-11-19	New York	Negative
COV0033669	2022-11-19	New York	Negative
COV0047101	2022-11-19	Wisconsin	Negative
COV0047102	2022-11-19	Wisconsin	Negative
COV0049820	2022-11-19	Tennessee	Negative
COV0049821	2022-11-19	Tennessee	Negative
COV0049822	2022-11-19	Tennessee	Negative
COV0049823	2022-11-19	Tennessee	Negative
COV0049824	2022-11-19	Tennessee	Negative
COV0049825	2022-11-19	Tennessee	Negative
COV0049826	2022-11-19	Tennessee	Negative
COV0049827	2022-11-19	Tennessee	Negative
COV0049828	2022-11-19	Tennessee	Negative
COV0049829	2022-11-19	Tennessee	Negative
COV0049830	2022-11-19	Tennessee	Negative
COV0049831	2022-11-19	Tennessee	Negative
COV0049832	2022-11-19	Tennessee	Negative
COV0049834	2022-11-19	Tennessee	Negative
COV0049835	2022-11-19	Tennessee	Negative
COV0049836	2022-11-19	Tennessee	Negative
COV0049837	2022-11-19	Tennessee	Negative
COV0049838	2022-11-19	Tennessee	Negative
COV0049839	2022-11-19	Tennessee	Negative
COV0049842	2022-11-19	Tennessee	Negative
COV0049843	2022-11-19	Tennessee	Negative
COV0049844	2022-11-19	Tennessee	Negative
COV0049845	2022-11-19	Tennessee	Negative
COV0049846	2022-11-19	Tennessee	Negative
COV0049847	2022-11-19	Tennessee	Negative
COV0049848	2022-11-19	Tennessee	Negative
COV0049849	2022-11-19	Tennessee	Negative
COV0030029	2022-11-19	Tennessee	Negative
COV0030033	2022-11-19	Tennessee	Negative
COV0030034	2022-11-19	Tennessee	Negative
COV0030077	2022-11-19	Tennessee	Negative
COV0030092	2022-11-19	Tennessee	Negative
COV0028725	2022-11-20	Montana	Negative
COV0032965	2022-11-21	New York	Negative
COV0032968	2022-11-21	New York	Negative
COV0032969	2022-11-21	New York	Negative
COV0038596	2022-11-19	Tennessee	Negative
COV0047148	2022-12-15	Wisconsin	Negative
COV0033696	2022-11-26	New York	Negative
COV0042652	2022-11-19	Nebraska	Negative
COV0042656	2022-11-19	Nebraska	Negative
COV0042657	2022-11-19	Nebraska	Negative
COV0042733	2022-11-19	Nebraska	Negative
COV0042734	2022-11-19	Nebraska	Negative
COV0042735	2022-11-19	Nebraska	Negative
COV0042737	2022-11-19	Nebraska	Negative
COV0042738	2022-11-19	Nebraska	Negative
COV0042740	2022-11-19	Nebraska	Negative
COV0042741	2022-11-19	Nebraska	Negative
COV0042742	2022-11-19	Nebraska	Negative
COV0042743	2022-11-19	Nebraska	Negative
COV0042744	2022-11-19	Nebraska	Negative
COV0042745	2022-11-19	Nebraska	Negative
COV0042746	2022-11-19	Nebraska	Negative
COV0042747	2022-11-19	Nebraska	Negative
COV0042658	2022-11-19	Nebraska	Negative
COV0042659	2022-11-19	Nebraska	Negative
COV0042660	2022-11-19	Nebraska	Negative
COV0042661	2022-11-19	Nebraska	Negative
COV0042662	2022-11-19	Nebraska	Negative
COV0042663	2022-11-19	Nebraska	Negative
COV0042664	2022-11-19	Nebraska	Negative
COV0042665	2022-11-19	Nebraska	Negative
COV0042668	2022-11-19	Nebraska	Negative
COV0042460	2022-11-20	Nebraska	Negative
COV0042461	2022-11-20	Nebraska	Negative
COV0042514	2022-11-20	Nebraska	Negative
COV0027494	2022-11-17	Minnesota	Negative
COV0028743	2022-11-20	Montana	Negative
COV0031337	2022-11-20	Wisconsin	Negative
COV0031343	2022-11-21	Wisconsin	Negative
COV0032210	2022-11-23	North Carolina	Negative
COV0033616	2022-11-22	New York	Negative
COV0048767	2022-11-20	Illinois	Negative
COV0028720	2022-11-20	Montana	Negative
COV0028722	2022-11-20	Montana	Negative
COV0028738	2022-11-20	Montana	Negative
COV0028739	2022-11-20	Montana	Negative
COV0028740	2022-11-20	Montana	Negative
COV0028746	2022-11-20	Montana	Negative
COV0033250	2022-11-20	New York	Negative
COV0042462	2022-11-20	Nebraska	Negative
COV0042463	2022-11-20	Nebraska	Negative
COV0042465	2022-11-20	Nebraska	Negative
COV0042687	2022-11-20	Nebraska	Negative
COV0042691	2022-11-20	Nebraska	Negative
COV0042692	2022-11-20	Nebraska	Negative
COV0042693	2022-11-20	Nebraska	Negative
COV0042695	2022-11-20	Nebraska	Negative
COV0042699	2022-11-20	Nebraska	Negative
COV0042700	2022-11-20	Nebraska	Negative
COV0042751	2022-11-20	Nebraska	Negative
COV0042752	2022-11-20	Nebraska	Negative
COV0042754	2022-11-20	Nebraska	Negative
COV0042757	2022-11-20	Nebraska	Negative
COV0042670	2022-11-20	Nebraska	Negative
COV0042672	2022-11-20	Nebraska	Negative
COV0042673	2022-11-20	Nebraska	Negative
COV0042674	2022-11-20	Nebraska	Negative
COV0042675	2022-11-20	Nebraska	Negative
COV0042676	2022-11-20	Nebraska	Negative
COV0042678	2022-11-20	Nebraska	Negative
COV0042680	2022-11-20	Nebraska	Negative
COV0042684	2022-11-20	Nebraska	Negative
COV0042685	2022-11-20	Nebraska	Negative
COV0050060	2022-11-23	South Dakota	Negative
COV0031051	2022-11-22	Wisconsin	Negative
COV0033376	2022-11-22	New York	Negative
COV0033614	2022-11-22	New York	Negative
COV0033621	2022-11-22	New York	Negative
COV0033624	2022-11-22	New York	Negative
COV0028757	2022-12-02	Montana	Negative
COV0027467	2022-11-23	Minnesota	Negative
COV0029970	2022-11-29	Tennessee	Negative
COV0027663	2022-11-25	Kansas	Negative
COV0033693	2022-11-26	New York	Negative
COV0033694	2022-11-26	New York	Negative
COV0029969	2022-11-29	Tennessee	Negative
COV0029975	2022-11-29	Tennessee	Negative
COV0033642	2022-11-26	New York	Negative
COV0025792	2022-11-25	Maine	Negative
COV0050062	2022-11-28	South Dakota	Negative
COV0028529	2022-11-26	Montana	Negative
COV0033007	2022-11-28	New York	Negative
COV0033008	2022-11-28	New York	Negative
COV0030051	2022-11-26	Tennessee	Negative
COV0033648	2022-11-27	New York	Negative
COV0033685	2022-11-26	New York	Negative
COV0033686	2022-11-26	New York	Negative
COV0025751	2022-11-27	Maine	Negative
COV0025752	2022-11-27	Maine	Negative
COV0031228	2022-11-30	Wisconsin	Negative
COV0045554	2022-11-28	Ohio	Negative
COV0032363	2022-11-28	North Carolina	Negative
COV0032990	2022-11-28	New York	Negative
COV0029960	2022-11-26	Tennessee	Negative
COV0032351	2022-11-28	North Carolina	Negative
COV0032352	2022-11-28	North Carolina	Negative
COV0032353	2022-11-28	North Carolina	Negative
COV0032354	2022-11-28	North Carolina	Negative
COV0033639	2022-11-26	New York	Negative
COV0033646	2022-11-26	New York	Negative
COV0033650	2022-11-27	New York	Negative
COV0028130	2022-11-29	Montana	Negative
COV0028708	2022-12-02	Montana	Negative
COV0013571	2022-11-28	Ohio	Negative
COV0013572	2022-11-28	Ohio	Negative
COV0013576	2022-11-28	Ohio	Negative
COV0013577	2022-11-28	Ohio	Negative
COV0013595	2022-11-28	Ohio	Negative
COV0013672	2022-11-28	Ohio	Negative
COV0013675	2022-11-28	Ohio	Negative
COV0013676	2022-11-28	Ohio	Negative
COV0013677	2022-11-28	Ohio	Negative
COV0013678	2022-11-28	Ohio	Negative
COV0013679	2022-11-28	Ohio	Negative
COV0013680	2022-11-28	Ohio	Negative
COV0013682	2022-11-28	Ohio	Negative
COV0013683	2022-11-28	Ohio	Negative
COV0013684	2022-11-28	Ohio	Negative
COV0013685	2022-11-28	Ohio	Negative
COV0013686	2022-11-28	Ohio	Negative
COV0013687	2022-11-28	Ohio	Negative
COV0013688	2022-11-28	Ohio	Negative
COV0013691	2022-11-28	Ohio	Negative
COV0013692	2022-11-28	Ohio	Negative
COV0013693	2022-11-28	Ohio	Negative
COV0013694	2022-11-28	Ohio	Negative
COV0013697	2022-11-28	Ohio	Negative
COV0041388	2022-11-29	Pennsylvania	Negative
COV0043189	2022-11-28	Ohio	Negative
COV0043942	2022-11-28	Ohio	Negative
COV0043947	2022-11-28	Ohio	Negative
COV0045101	2022-11-28	Ohio	Negative
COV0045309	2022-11-28	Ohio	Negative
COV0045353	2022-11-28	Ohio	Negative
COV0045355	2022-11-28	Ohio	Negative
COV0045357	2022-11-28	Ohio	Negative
COV0045358	2022-11-28	Ohio	Negative
COV0045360	2022-11-28	Ohio	Negative
COV0045362	2022-11-28	Ohio	Negative
COV0045363	2022-11-28	Ohio	Negative
COV0045364	2022-11-28	Ohio	Negative
COV0045365	2022-11-28	Ohio	Negative
COV0045367	2022-11-28	Ohio	Negative
COV0045368	2022-11-28	Ohio	Negative
COV0045369	2022-11-28	Ohio	Negative
COV0045371	2022-11-28	Ohio	Negative
COV0045374	2022-11-28	Ohio	Negative
COV0045375	2022-11-28	Ohio	Negative
COV0045376	2022-11-28	Ohio	Negative
COV0045377	2022-11-28	Ohio	Negative
COV0045378	2022-11-28	Ohio	Negative
COV0045379	2022-11-28	Ohio	Negative
COV0045380	2022-11-28	Ohio	Negative
COV0045381	2022-11-28	Ohio	Negative
COV0045402	2022-11-28	Ohio	Negative
COV0045405	2022-11-28	Ohio	Negative
COV0045406	2022-11-28	Ohio	Negative
COV0045408	2022-11-28	Ohio	Negative
COV0045409	2022-11-28	Ohio	Negative
COV0045412	2022-11-28	Ohio	Negative
COV0045413	2022-11-28	Ohio	Negative
COV0045417	2022-11-28	Ohio	Negative
COV0045422	2022-11-28	Ohio	Negative
COV0045430	2022-11-28	Ohio	Negative
COV0045626	2022-11-28	Ohio	Negative
COV0045627	2022-11-28	Ohio	Negative
COV0045628	2022-11-28	Ohio	Negative
COV0045629	2022-11-28	Ohio	Negative
COV0045645	2022-11-28	Ohio	Negative
COV0045651	2022-11-28	Ohio	Negative
COV0045743	2022-11-28	Ohio	Negative
COV0045744	2022-11-28	Ohio	Negative
COV0045745	2022-11-28	Ohio	Negative
COV0045746	2022-11-28	Ohio	Negative
COV0045747	2022-11-28	Ohio	Negative
COV0045748	2022-11-28	Ohio	Negative
COV0045750	2022-11-28	Ohio	Negative
COV0045753	2022-11-28	Ohio	Negative
COV0045931	2022-11-28	Ohio	Negative
COV0045944	2022-11-28	Ohio	Negative
COV0030739	2022-11-28	Massachusetts	Negative
COV0036438	2022-11-29	New Jersey	Negative
COV0016243	2022-11-29	Massachusetts	Negative
COV0025753	2022-11-30	Maine	Negative
COV0043948	2022-11-28	Ohio	Negative
COV0043949	2022-11-28	Ohio	Negative
COV0045272	2022-11-29	Ohio	Negative
COV0045281	2022-11-29	Ohio	Negative
COV0045293	2022-11-29	Ohio	Negative
COV0045298	2022-11-29	Ohio	Negative
COV0050452	2022-12-06	New Jersey	Negative
COV0044154	2022-11-16	Kansas	Negative
COV0025942	2022-11-30	Kansas	Negative
COV0030727	2022-11-30	Massachusetts	Negative
COV0011277	2022-11-30	Connecticut	Negative
COV0027668	2022-12-02	Kansas	Negative
COV0027669	2022-12-02	Kansas	Negative
COV0028756	2022-12-01	Montana	Negative
COV0050454	2022-12-06	New Jersey	Negative
COV0044155	2022-11-16	Kansas	Negative
COV0028019	2022-12-01	Massachusetts	Negative
COV0013613	2022-12-03	Ohio	Negative
COV0050342	2022-12-02	Massachusetts	Negative
COV0027468	2022-12-06	Minnesota	Negative
COV0027489	2022-12-09	Minnesota	Negative
COV0013539	2022-12-03	Ohio	Negative
COV0013540	2022-12-03	Ohio	Negative
COV0013541	2022-12-03	Ohio	Negative
COV0013635	2022-12-03	Ohio	Negative
COV0013636	2022-12-03	Ohio	Negative
COV0013701	2022-12-03	Ohio	Negative
COV0013704	2022-12-03	Ohio	Negative
COV0013705	2022-12-03	Ohio	Negative
COV0013706	2022-12-03	Ohio	Negative
COV0013709	2022-12-03	Ohio	Negative
COV0013711	2022-12-03	Ohio	Negative
COV0013712	2022-12-03	Ohio	Negative
COV0013713	2022-12-03	Ohio	Negative
COV0013714	2022-12-03	Ohio	Negative
COV0013716	2022-12-03	Ohio	Negative
COV0013717	2022-12-03	Ohio	Negative
COV0013718	2022-12-03	Ohio	Negative
COV0013719	2022-12-03	Ohio	Negative
COV0013760	2022-12-03	Ohio	Negative
COV0043616	2022-12-03	Ohio	Negative
COV0045541	2022-12-03	Ohio	Negative
COV0045542	2022-12-03	Ohio	Negative
COV0045543	2022-12-03	Ohio	Negative
COV0045544	2022-12-03	Ohio	Negative
COV0045546	2022-12-03	Ohio	Negative
COV0030645	2022-12-03	Massachusetts	Negative
COV0047151	2022-12-15	Wisconsin	Negative
COV0003426	2022-12-04	Illinois	Negative
COV0051023	2022-12-04	California	Negative
COV0051024	2022-12-04	California	Negative
COV0051025	2022-12-04	California	Negative
COV0051026	2022-12-04	California	Negative
COV0010214	2022-12-12	New Jersey	Negative
COV0010215	2022-12-12	New Jersey	Negative
COV0010218	2022-12-12	New Jersey	Negative
COV0010219	2022-12-12	New Jersey	Negative
COV0010865	2022-12-12	New Jersey	Negative
COV0025945	2022-12-05	Kansas	Negative
COV0031350	2022-12-05	Wisconsin	Negative
COV0044091	2022-12-05	Pennsylvania	Negative
COV0040954	2022-12-05	Iowa	Negative
COV0040955	2022-12-05	Iowa	Negative
COV0040956	2022-12-05	Iowa	Negative
COV0040957	2022-12-05	Iowa	Negative
COV0040958	2022-12-05	Iowa	Negative
COV0050460	2022-12-06	New Jersey	Negative
COV0050465	2022-12-06	New Jersey	Negative
COV0010213	2022-12-12	New Jersey	Negative
COV0010216	2022-12-12	New Jersey	Negative
COV0010217	2022-12-12	New Jersey	Negative
COV0027791	2022-12-06	Kansas	Negative
COV0050478	2022-12-08	New Jersey	Negative
COV0011299	2022-12-06	Massachusetts	Negative
COV0010866	2022-12-12	New Jersey	Negative
COV0013811	2022-12-07	Ohio	Negative
COV0040511	2022-12-07	Iowa	Negative
COV0040512	2022-12-07	Iowa	Negative
COV0040513	2022-12-07	Iowa	Negative
COV0040514	2022-12-07	Iowa	Negative
COV0040515	2022-12-07	Iowa	Negative
COV0040516	2022-12-07	Iowa	Negative
COV0040517	2022-12-07	Iowa	Negative
COV0040518	2022-12-07	Iowa	Negative
COV0040520	2022-12-07	Iowa	Negative
COV0038301	2022-12-07	South Carolina	Negative
COV0038302	2022-12-07	South Carolina	Negative
COV0010212	2022-12-12	New Jersey	Negative
COV0010853	2022-12-12	New Jersey	Negative
COV0010863	2022-12-12	New Jersey	Negative
COV0030861	2022-12-08	Massachusetts	Negative
COV0050483	2022-12-08	New Jersey	Negative
COV0050499	2022-12-12	New Jersey	Negative
COV0050500	2022-12-12	New Jersey	Negative
COV0010869	2022-12-12	New Jersey	Negative
COV0047134	2022-12-15	Wisconsin	Negative
COV0027490	2022-12-09	Minnesota	Negative
COV0027491	2022-12-09	Minnesota	Negative
COV0041061	2022-12-12	Pennsylvania	Negative
COV0052225	2022-12-09	Texas	Negative
COV0052819	2022-12-12	Pennsylvania	Negative
COV0047109	2022-12-14	Wisconsin	Negative
COV0047112	2022-12-14	Wisconsin	Negative
COV0047114	2022-12-14	Wisconsin	Negative
COV0047133	2022-12-15	Wisconsin	Negative
COV0047136	2022-12-15	Wisconsin	Negative
COV0047141	2022-12-15	Wisconsin	Negative
COV0047146	2022-12-15	Wisconsin	Negative
COV0047147	2022-12-15	Wisconsin	Negative
COV0051258	2022-12-14	Minnesota	Negative
COV0051259	2022-12-14	Minnesota	Negative
COV0047120	2022-12-15	Wisconsin	Negative
COV0047125	2022-12-15	Wisconsin	Negative
COV0049904	2022-12-12	Kentucky	Negative
COV0049905	2022-12-12	Kentucky	Negative
COV0049906	2022-12-12	Kentucky	Negative
COV0049908	2022-12-12	Kentucky	Negative
COV0049909	2022-12-12	Kentucky	Negative
COV0049910	2022-12-12	Kentucky	Negative
COV0027173	2022-12-20	Mississippi	Negative
COV0047408	2022-12-12	Guam	Negative
COV0049912	2022-12-13	Kentucky	Negative
COV0049913	2022-12-13	Kentucky	Negative
COV0049915	2022-12-13	Kentucky	Negative
COV0044156	2022-11-16	Kansas	Negative
COV0027194	2022-12-20	Mississippi	Negative
COV0027176	2022-12-20	Mississippi	Negative
COV0029171	2022-12-14	West Virginia	Negative
COV0029172	2022-12-14	West Virginia	Negative
COV0029173	2022-12-14	West Virginia	Negative
COV0029174	2022-12-14	West Virginia	Negative
COV0029175	2022-12-14	West Virginia	Negative
COV0029176	2022-12-14	West Virginia	Negative
COV0029177	2022-12-14	West Virginia	Negative
COV0029178	2022-12-14	West Virginia	Negative
COV0029179	2022-12-14	West Virginia	Negative
COV0029180	2022-12-14	West Virginia	Negative
COV0029181	2022-12-14	West Virginia	Negative
COV0029182	2022-12-14	West Virginia	Negative
COV0029183	2022-12-14	West Virginia	Negative
COV0029184	2022-12-14	West Virginia	Negative
COV0029185	2022-12-14	West Virginia	Negative
COV0027191	2022-12-20	Mississippi	Negative
COV0029186	2022-12-15	West Virginia	Negative
COV0029187	2022-12-15	West Virginia	Negative
COV0029188	2022-12-15	West Virginia	Negative
COV0029189	2022-12-15	West Virginia	Negative
COV0029190	2022-12-15	West Virginia	Negative
COV0029191	2022-12-15	West Virginia	Negative
COV0029192	2022-12-15	West Virginia	Negative
COV0029193	2022-12-15	West Virginia	Negative
COV0029194	2022-12-15	West Virginia	Negative
COV0029195	2022-12-15	West Virginia	Negative
COV0029196	2022-12-15	West Virginia	Negative
COV0029197	2022-12-15	West Virginia	Negative
COV0022429	2022-12-15	Kentucky	Negative
COV0027181	2022-12-20	Mississippi	Negative
COV0027184	2022-12-20	Mississippi	Negative
COV0027188	2022-12-20	Mississippi	Negative
COV0027192	2022-12-20	Mississippi	Negative
COV0027193	2022-12-20	Mississippi	Negative
COV0027195	2022-12-20	Mississippi	Negative
COV0027196	2022-12-20	Mississippi	Negative
COV0027172	2022-12-20	Mississippi	Negative
COV0027180	2022-12-20	Mississippi	Negative
COV0040862	2022-12-21	Iowa	Negative
COV0040863	2022-12-21	Iowa	Negative
COV0040864	2022-12-21	Iowa	Negative
COV0040865	2022-12-21	Iowa	Negative
COV0040866	2022-12-21	Iowa	Negative
COV0040867	2022-12-21	Iowa	Negative
COV0040868	2022-12-21	Iowa	Negative
COV0040869	2022-12-21	Iowa	Negative
COV0040870	2022-12-21	Iowa	Negative
COV0040889	2022-12-21	Iowa	Negative
COV0027186	2022-12-20	Mississippi	Negative
COV0027189	2022-12-20	Mississippi	Negative
COV0027174	2022-12-20	Mississippi	Negative
COV0027177	2022-12-20	Mississippi	Negative
COV0027179	2022-12-20	Mississippi	Negative
COV0047855	2022-12-19	Minnesota	Negative
COV0027183	2022-12-20	Mississippi	Negative
COV0027187	2022-12-20	Mississippi	Negative
COV0029920	2022-12-20	Tennessee	Negative
COV0001499	2022-12-17	South Carolina	Negative
COV0001500	2022-12-17	South Carolina	Negative
COV0027171	2022-12-20	Mississippi	Negative
COV0027178	2022-12-20	Mississippi	Negative
COV0051357	2022-12-17	Alaska	Negative
COV0051358	2022-12-17	Alaska	Negative
COV0051359	2022-12-17	Alaska	Negative
COV0051360	2022-12-17	Alaska	Negative
COV0051361	2022-12-17	Alaska	Negative
COV0027182	2022-12-20	Mississippi	Negative
COV0027185	2022-12-20	Mississippi	Negative
COV0027190	2022-12-20	Mississippi	Negative
COV0027169	2022-12-20	Mississippi	Negative
COV0027170	2022-12-20	Mississippi	Negative
COV0027175	2022-12-20	Mississippi	Negative
COV0050016	2023-01-03	Alaska	Negative
COV0050018	2023-01-03	Alaska	Negative
COV0033777	2022-12-22	New York	Negative
COV0033778	2022-12-22	New York	Negative
COV0029251	2022-12-22	West Virginia	Negative
COV0033774	2022-12-22	New York	Negative
COV0033776	2022-12-22	New York	Negative
COV0052208	2022-12-26	Texas	Negative
COV0052209	2022-12-26	Texas	Negative
COV0024888	2022-12-26	West Virginia	Negative
COV0052916	2022-12-27	South Carolina	Negative
COV0052917	2022-12-27	South Carolina	Negative
COV0052918	2022-12-27	South Carolina	Negative
COV0052919	2022-12-27	South Carolina	Negative
COV0052920	2022-12-27	South Carolina	Negative
COV0052921	2022-12-27	South Carolina	Negative
COV0052922	2022-12-27	South Carolina	Negative
COV0052923	2022-12-27	South Carolina	Negative
COV0052924	2022-12-27	South Carolina	Negative
COV0052925	2022-12-27	South Carolina	Negative
COV0052927	2022-12-27	South Carolina	Negative
COV0052928	2022-12-27	South Carolina	Negative
COV0052929	2022-12-27	South Carolina	Negative
COV0052930	2022-12-27	South Carolina	Negative
COV0052931	2022-12-27	South Carolina	Negative
COV0052932	2022-12-27	South Carolina	Negative
COV0052933	2022-12-27	South Carolina	Negative
COV0052934	2022-12-27	South Carolina	Negative
COV0052935	2022-12-27	South Carolina	Negative
COV0052936	2022-12-27	South Carolina	Negative
COV0052938	2022-12-27	South Carolina	Negative
COV0047305	2023-01-11	Wisconsin	Negative
COV0029244	2022-12-28	West Virginia	Negative
COV0047169	2023-01-04	Wisconsin	Negative
COV0047306	2023-01-11	Wisconsin	Negative
COV0047187	2023-01-05	Wisconsin	Negative
COV0031389	2023-01-05	Wisconsin	Negative
COV0047301	2023-01-11	Wisconsin	Negative
COV0024890	2023-01-03	West Virginia	Negative
COV0029351	2023-01-04	West Virginia	Negative
COV0029352	2023-01-04	West Virginia	Negative
COV0027487	2023-01-11	Minnesota	Negative
COV0027488	2023-01-11	Minnesota	Negative
COV0047099	2023-01-10	Arizona	Negative
COV0027485	2023-01-11	Minnesota	Negative
COV0027486	2023-01-11	Minnesota	Negative
COV0037885	2023-01-12	Texas	Negative
COV0037886	2023-01-12	Texas	Negative
COV0054589	2023-01-13	Minnesota	Negative
COV0054590	2023-01-13	Minnesota	Negative
COV0054591	2023-01-13	Minnesota	Negative
COV0054592	2023-01-13	Minnesota	Negative
COV0053402	2023-01-18	Mississippi	Negative
COV0026156	2023-01-17	Hawaii	Negative
COV0026157	2023-01-17	Hawaii	Negative
COV0026159	2023-01-17	Hawaii	Negative
COV0026160	2023-01-17	Hawaii	Negative
COV0003606	2023-01-19	Maine	Negative
COV0046078	2023-01-20	Montana	Negative
COV0053987	2023-01-31	Minnesota	Negative
COV0058136	2023-02-02	West Virginia	Negative
COV0058137	2023-02-02	West Virginia	Negative
COV0058138	2023-02-02	West Virginia	Negative
COV0058139	2023-02-02	West Virginia	Negative
COV0056500	2023-02-07	Missouri	Negative
COV0033717	2023-02-08	New York	Negative
COV0033718	2023-02-08	New York	Negative
COV0033719	2023-02-08	New York	Negative
COV0033720	2023-02-08	New York	Negative
COV0033721	2023-02-08	New York	Negative
COV0047097	2023-02-09	Arizona	Negative
COV0047100	2023-02-09	Arizona	Negative
COV0047430	2023-02-09	Guam	Negative
COV0047433	2023-02-09	Guam	Negative
COV0055116	2023-02-13	New York	Negative
COV0055126	2023-02-13	New York	Negative
COV0055127	2023-02-13	New York	Negative
COV0033751	2023-02-14	New York	Negative
COV0033752	2023-02-14	New York	Negative
COV0051367	2023-02-15	Alaska	Negative
COV0047439	2023-02-18	Guam	Negative
COV0047440	2023-02-18	Guam	Negative
COV0047441	2023-02-18	Guam	Negative
COV0047442	2023-02-18	Guam	Negative
COV0047443	2023-02-18	Guam	Negative
COV0047444	2023-02-18	Guam	Negative
COV0047445	2023-02-18	Guam	Negative
COV0047446	2023-02-18	Guam	Negative
COV0047447	2023-02-18	Guam	Negative
COV0047448	2023-02-18	Guam	Negative
COV0047449	2023-02-18	Guam	Negative
COV0047450	2023-02-18	Guam	Negative
COV0047455	2023-02-18	Guam	Negative
COV0047456	2023-02-18	Guam	Negative
COV0047457	2023-02-18	Guam	Negative
COV0047458	2023-02-18	Guam	Negative
COV0047459	2023-02-18	Guam	Negative
COV0059464	2023-02-22	Illinois	Negative
COV0059415	2023-02-27	Illinois	Negative
COV0048466	2023-03-04	Alaska	Negative
COV0029277	2023-03-05	West Virginia	Negative
COV0024060	2023-03-07	Illinois	Negative
COV0024062	2023-03-07	Illinois	Negative
COV0057852	2023-03-08	West Virginia	Negative
COV0057853	2023-03-08	West Virginia	Negative
COV0029368	2023-03-09	West Virginia	Negative
COV0059881	2023-03-10	Illinois	Negative
COV0059884	2023-03-10	Illinois	Negative
COV0059515	2023-03-14	Alaska	Negative
COV0057864	2023-03-15	West Virginia	Negative
COV0059844	2023-03-16	Illinois	Negative
COV0059516	2023-03-15	Alaska	Negative
COV0059518	2023-03-15	Alaska	Negative
COV0047489	2023-03-20	Guam	Negative
COV0047492	2023-03-21	Guam	Negative
COV0047493	2023-03-21	Guam	Negative
COV0047494	2023-03-21	Guam	Negative
COV0057700	2023-03-28	Illinois	Negative
COV0059660	2023-03-29	Alaska	Negative
COV0059603	2023-03-30	Alaska	Negative
COV0059604	2023-03-30	Alaska	Negative
COV0059657	2023-03-30	Alaska	Negative
COV0053713	2023-03-31	New York	Negative
COV0059611	2023-03-31	Alaska	Negative
COV0059653	2023-03-31	Alaska	Negative
COV0059607	2023-04-01	Alaska	Negative
COV0059633	2023-04-04	Alaska	Negative
COV0059554	2023-04-06	Alaska	Negative
COV0059555	2023-04-06	Alaska	Negative
COV0059556	2023-04-06	Alaska	Negative
COV0059557	2023-04-06	Alaska	Negative
COV0059558	2023-04-06	Alaska	Negative
COV0059559	2023-04-06	Alaska	Negative
COV0059591	2023-04-06	Alaska	Negative
COV0059592	2023-04-06	Alaska	Negative
COV0059593	2023-04-06	Alaska	Negative
COV0059594	2023-04-06	Alaska	Negative
COV0059595	2023-04-06	Alaska	Negative
COV0059596	2023-04-06	Alaska	Negative
COV0059598	2023-04-06	Alaska	Negative
COV0059599	2023-04-06	Alaska	Negative
COV0059600	2023-04-06	Alaska	Negative
COV0056520	2023-04-07	Alaska	Negative
COV0056521	2023-04-07	Alaska	Negative
COV0059541	2023-04-07	Alaska	Negative
COV0059542	2023-04-07	Alaska	Negative
COV0059543	2023-04-07	Alaska	Negative
COV0059544	2023-04-07	Alaska	Negative
COV0059545	2023-04-07	Alaska	Negative
COV0059546	2023-04-07	Alaska	Negative
COV0059548	2023-04-07	Alaska	Negative
COV0059549	2023-04-07	Alaska	Negative
COV0059550	2023-04-07	Alaska	Negative
COV0059551	2023-04-07	Alaska	Negative
COV0059552	2023-04-07	Alaska	Negative
COV0059553	2023-04-07	Alaska	Negative
COV0059571	2023-04-07	Alaska	Negative
COV0059572	2023-04-07	Alaska	Negative
COV0059573	2023-04-07	Alaska	Negative
COV0059574	2023-04-07	Alaska	Negative
COV0059575	2023-04-07	Alaska	Negative
COV0059576	2023-04-07	Alaska	Negative
COV0059597	2023-04-07	Alaska	Negative
COV0059547	2023-04-08	Alaska	Negative
COV0059577	2023-04-08	Alaska	Negative
COV0059578	2023-04-08	Alaska	Negative
COV0059579	2023-04-08	Alaska	Negative
COV0059581	2023-04-08	Alaska	Negative
COV0059582	2023-04-08	Alaska	Negative
COV0059583	2023-04-08	Alaska	Negative
COV0059584	2023-04-08	Alaska	Negative
COV0059585	2023-04-08	Alaska	Negative
COV0059586	2023-04-08	Alaska	Negative
COV0059587	2023-04-08	Alaska	Negative
COV0059588	2023-04-08	Alaska	Negative
COV0059589	2023-04-08	Alaska	Negative
COV0059590	2023-04-08	Alaska	Negative
COV0048225	2023-04-10	Guam	Negative
COV0048226	2023-04-10	Guam	Negative
COV0048227	2023-04-10	Guam	Negative
COV0048048	2023-08-03	North Dakota	Negative
COV0051926	2023-04-12	Arizona	Negative
COV0048234	2023-04-20	Guam	Negative
COV0048235	2023-04-20	Guam	Negative
COV0048236	2023-04-20	Guam	Negative
COV0048237	2023-04-20	Guam	Negative
COV0059533	2023-05-03	Alaska	Negative
COV0047052	2023-05-07	Arizona	Negative
COV0051568	2023-05-31	Alaska	Negative
COV0051569	2023-06-04	Alaska	Negative
COV0051570	2023-06-06	Alaska	Negative
COV0051571	2023-06-06	Alaska	Negative
COV0046578	2023-08-05	Nevada	Negative
COV0029300	2023-08-14	West Virginia	Negative
COV0057894	2023-08-14	West Virginia	Negative
COV0057895	2023-08-14	West Virginia	Negative
COV0057896	2023-08-14	West Virginia	Negative
COV0057897	2023-08-14	West Virginia	Negative
COV0057898	2023-08-14	West Virginia	Negative
COV0057899	2023-08-14	West Virginia	Negative
COV0057900	2023-08-14	West Virginia	Negative
COV0057905	2023-08-14	West Virginia	Negative
COV0057906	2023-08-14	West Virginia	Negative
COV0057907	2023-08-14	West Virginia	Negative
COV0057908	2023-08-14	West Virginia	Negative
COV0057909	2023-08-14	West Virginia	Negative
COV0057910	2023-08-14	West Virginia	Negative
COV0057911	2023-08-14	West Virginia	Negative
[truncated: 30,711 more rows]

## Sheet: sequences
Animal ID	GISAID or BioSample Accession
230123_WTD_COV0023714	EPI_ISL_20292917
230123_WTD_COV0023716	EPI_ISL_20292915
230123_WTD_COV0023717	EPI_ISL_20292914
230123_WTD_COV0024396	EPI_ISL_20292913
230123_WTD_COV0024397	EPI_ISL_20292912
230123_WTD_COV0023712	EPI_ISL_20292911
230123_WTD_COV0023713	EPI_ISL_20292910
230123_WTD_COV0023715	EPI_ISL_20292909
230130_WTD_COV0023707	EPI_ISL_20292907
230130_WTD_COV0023706	EPI_ISL_20292906
230130_WTD_COV0023705	EPI_ISL_20292905
230130_WTD_COV0023704	EPI_ISL_20292904
230130_WTD_COV0023711	EPI_ISL_20292903
230130_WTD_COV0023710	EPI_ISL_20292902
230131_WTD_COV0041351	EPI_ISL_20292901
230131_WTD_COV0041352	EPI_ISL_20292900
230131_WTD_COV0041365	EPI_ISL_20292897
230131_WTD_COV0041325	EPI_ISL_20292887
230131_WTD_COV0041326	EPI_ISL_20292886
230131_WTD_COV0041337	EPI_ISL_20292883
230131_WTD_COV0041338	EPI_ISL_20292882
230131_WTD_COV0041339	EPI_ISL_20292881
230131_WTD_COV0041340	EPI_ISL_20292880
230131_WTD_COV0041346	EPI_ISL_20292874
230201_WTD_COV0023708	EPI_ISL_20292873
230227_WTD_COV0041404	EPI_ISL_20292848
230227_WTD_COV0041417	EPI_ISL_20292846
230227_WTD_COV0041429	EPI_ISL_20292845
230329_WTD_COV0038952	EPI_ISL_20292830
230329_WTD_COV0038953	EPI_ISL_20292829
230329_WTD_COV0038964	EPI_ISL_20292827
230425_WTD_COV0041281	EPI_ISL_20292822
230425_WTD_COV0052671	EPI_ISL_20292821
230206_WTD_COV0047191	EPI_ISL_20292919
230206_WTD_COV0047192	EPI_ISL_20292920
230206_WTD_COV0047197	EPI_ISL_20292921
230221_WTD_COV0013946	EPI_ISL_20292922
230228_WTD_COV0038943	EPI_ISL_20292844
230228_WTD_COV0038936	EPI_ISL_20292843
230228_WTD_COV0038930	EPI_ISL_20292842
230228_WTD_COV0038924	EPI_ISL_20292840
230228_WTD_COV0038923	EPI_ISL_20292839
230228_WTD_COV0038920	EPI_ISL_20292837
230228_WTD_COV0038919	EPI_ISL_20292836
230228_WTD_COV0038917	EPI_ISL_20292834
230301_WTD_COV0047157	EPI_ISL_20296932
230412_WTD_COV0041390	EPI_ISL_20292823
230216_WTD_COV0057826	EPI_ISL_20296919
230216_WTD_COV0057828	EPI_ISL_20296920
230216_WTD_COV0057807	EPI_ISL_20296921
230216_WTD_COV0057803	EPI_ISL_20296922
230216_WTD_COV0057798	EPI_ISL_20296923
230221_WTD_COV0036490	EPI_ISL_20296926
230221_WTD_COV0036491	EPI_ISL_20296927
230221_WTD_COV0036492	EPI_ISL_20296928
230221_WTD_COV0036494	EPI_ISL_20296930
230228_WTD_COV0044548	EPI_ISL_20296931
230321_WTD_COV0011962	EPI_ISL_20292831
230502_WTD_COV0054800	EPI_ISL_20296933
230502_WTD_COV0054801	EPI_ISL_20296934
230106_WTD_COV0040883	EPI_ISL_20296910
230111_WTD_COV0049738	EPI_ISL_20296912
230117_WTD_COV0017110	EPI_ISL_20296913
230130_WTD_COV0017064	EPI_ISL_20296916
230131_WTD_COV0041369	EPI_ISL_20292896
230131_WTD_COV0041304	EPI_ISL_20292894
230131_WTD_COV0041311	EPI_ISL_20292892
230201_WTD_COV0053338	EPI_ISL_20296917
230207_WTD_COV0041161	EPI_ISL_20292872
230207_WTD_COV0041162	EPI_ISL_20292871
230207_WTD_COV0041170	EPI_ISL_20292867
230207_WTD_COV0041172	EPI_ISL_20292865
230207_WTD_COV0041173	EPI_ISL_20292864
230207_WTD_COV0041175	EPI_ISL_20292863
230207_WTD_COV0041177	EPI_ISL_20292861
230207_WTD_COV0041180	EPI_ISL_20292858
230207_WTD_COV0041181	EPI_ISL_20292857
230207_WTD_COV0041182	EPI_ISL_20292856
230207_WTD_COV0041184	EPI_ISL_20292855
230207_WTD_COV0041185	EPI_ISL_20292854
230207_WTD_COV0041186	EPI_ISL_20292853
230207_WTD_COV0041188	EPI_ISL_20292852
230216_WTD_COV0057792	EPI_ISL_20296924
230721_WTD_COV0010302	EPI_ISL_20296937
230721_WTD_COV0010307	EPI_ISL_20296938
230721_WTD_COV0010308	EPI_ISL_20296939
230106_WTD_COV0040885	EPI_ISL_20296911
230117_WTD_COV0017247	EPI_ISL_20296914
230117_WTD_COV0017102	EPI_ISL_20296915
230131_WTD_COV0041361	EPI_ISL_20292898
230131_WTD_COV0041312	EPI_ISL_20292891
230207_WTD_COV0005115	EPI_ISL_20296918
230207_WTD_COV0041178	EPI_ISL_20292860
230207_WTD_COV0041189	EPI_ISL_20292851
230207_WTD_COV0041190	EPI_ISL_20292850
230221_WTD_COV0046928	EPI_ISL_20296925
230221_WTD_COV0036493	EPI_ISL_20296929
230712_WTD_COV0052006	EPI_ISL_20296935
230712_WTD_COV0052034	EPI_ISL_20296936
21-038768-002	EPI_ISL_9347719
22-000890-001	EPI_ISL_16297217
22-000890-003	EPI_ISL_16297210
22-000890-007	EPI_ISL_16308414
22-000890-008	EPI_ISL_16308416
22-000890-013	EPI_ISL_16297219
22-000890-014	EPI_ISL_16297229
22-000890-017	EPI_ISL_16297230
22-000890-018	EPI_ISL_16297220
22-000890-020	EPI_ISL_16308417
22-000890-023	EPI_ISL_16297222
22-000890-025	EPI_ISL_16297223
22-000890-027	EPI_ISL_16308415
22-000890-029	EPI_ISL_16297224
22-000890-030	EPI_ISL_16297232
22-000890-031	EPI_ISL_16297225
22-001705-004	EPI_ISL_16297296
22-001705-008	EPI_ISL_16297300
22-001705-014	EPI_ISL_16318394
22-001705-023	EPI_ISL_16297308
22-001705-024	EPI_ISL_16297309
22-001705-025	EPI_ISL_16297310
22-001705-026	EPI_ISL_16297311
22-001705-027	EPI_ISL_16297312
22-002350-002	EPI_ISL_16316156
22-002350-007	EPI_ISL_16297278
22-002350-011	EPI_ISL_16308829
22-002350-015	EPI_ISL_16297285
22-002350-016	EPI_ISL_16464976
22-002350-025	EPI_ISL_16316160
22-003833-007	EPI_ISL_16297246
22-003833-011	EPI_ISL_16297247
22-003833-017	EPI_ISL_16464981
22-003833-018	EPI_ISL_16308767
22-003833-023	EPI_ISL_16297248
22-003833-031	EPI_ISL_16297251
22-006202-001	EPI_ISL_16464982
22-006202-010	EPI_ISL_16366917
22-006202-012	EPI_ISL_16464983
22-006202-013	EPI_ISL_16464984
22-006202-016	EPI_ISL_16366918
22-006202-017	EPI_ISL_16384471
22-006202-026	EPI_ISL_16366923
22-006202-034	EPI_ISL_16366927
22-006202-035	EPI_ISL_16384476
22-006202-036	EPI_ISL_16384477
22-006202-045	EPI_ISL_16384480
22-006202-048	EPI_ISL_16366929
22-006202-060	EPI_ISL_16366932
22-007926-003	EPI_ISL_16388459
22-007926-015	EPI_ISL_16388463
22-007926-018	EPI_ISL_16388464
22-007927-001	EPI_ISL_16388470
22-007927-002	EPI_ISL_16388471
22-010212-019	EPI_ISL_16467170
22-010212-029	EPI_ISL_16467171
22-011177-005	EPI_ISL_16429130
22-013500-002	EPI_ISL_16467175
22-013500-013	EPI_ISL_16429145
22-003783-002	SAMN35785951
22-003833-030	SAMN35785955
22-006202-004	SAMN35785957
22-006202-042	SAMN35785963
22-006202-044	SAMN35785964
22-006202-047	SAMN35785926
22-006202-057	SAMN35785970
22-006202-061	SAMN35785973
22-011177-001	SAMN35785990
22-011177-003	SAMN35785992
22-011177-011	SAMN35785999
21-038000-001	EPI_ISL_9388140
21-038000-002	EPI_ISL_9347708
21-038001-002	EPI_ISL_9347710
21-038002-001	EPI_ISL_9347711
21-038002-002	EPI_ISL_9347712
21-038764-001	EPI_ISL_9347713
21-038764-002	EPI_ISL_9347714
21-038765-001	EPI_ISL_9388141
21-038765-002	EPI_ISL_9347715
21-038766-001	EPI_ISL_9347716
21-038766-002	EPI_ISL_9347717
21-038767-001	EPI_ISL_9388142
21-038767-002	EPI_ISL_9388143
21-038768-001	EPI_ISL_9347718
22-000884-001	EPI_ISL_9347723
22-000884-002	EPI_ISL_9347724
22-000885-001	EPI_ISL_9347725
22-000885-002	EPI_ISL_9347726
22-000886-001	EPI_ISL_9347727
22-000886-002	EPI_ISL_9347728
22-000890-002	EPI_ISL_16297228
22-000890-004	EPI_ISL_16297209
22-000890-005	EPI_ISL_16297226
22-000890-006	EPI_ISL_16297214
22-000890-009	EPI_ISL_16297218
22-000890-010	EPI_ISL_16308419
22-000890-011	EPI_ISL_16297227
22-000890-012	EPI_ISL_16297215
22-000890-015	EPI_ISL_16308421
22-000890-016	EPI_ISL_16297216
22-000890-019	EPI_ISL_16297231
22-000890-021	EPI_ISL_16297211
22-000890-024	EPI_ISL_16297212
22-000890-026	EPI_ISL_16308418
22-000890-028	EPI_ISL_16297213
22-000890-032	EPI_ISL_16308420
22-001705-001	EPI_ISL_16297294
22-001705-002	EPI_ISL_16318391
22-001705-003	EPI_ISL_16297295
22-001705-005	EPI_ISL_16297297
22-001705-007	EPI_ISL_16297299
22-001705-009	EPI_ISL_16318392
22-001705-010	EPI_ISL_16297301
22-001705-011	EPI_ISL_16297302
22-001705-012	EPI_ISL_16297303
22-001705-013	EPI_ISL_16318393
22-001705-016	EPI_ISL_16297304
22-001705-018	EPI_ISL_16318395
22-001705-019	EPI_ISL_16297306
22-001705-020	EPI_ISL_16318396
22-001705-022	EPI_ISL_16297307
22-001705-029	EPI_ISL_16297314
22-001705-030	EPI_ISL_16318398
22-001705-031	EPI_ISL_16297315
22-001705-032	EPI_ISL_16297316
22-002350-001	EPI_ISL_16316155
22-002350-004	EPI_ISL_16316157
22-002350-005	EPI_ISL_16297266
22-002350-006	EPI_ISL_16297267
22-002350-009	EPI_ISL_16297268
22-002350-010	EPI_ISL_16297269
22-002350-013	EPI_ISL_16316158
22-002350-014	EPI_ISL_16316159
22-002350-017	EPI_ISL_16297270
22-002350-018	EPI_ISL_16297280
22-002350-019	EPI_ISL_16297281
22-002350-020	EPI_ISL_16297275
22-002350-021	EPI_ISL_16297282
22-002350-022	EPI_ISL_16297283
22-002350-023	EPI_ISL_16297271
22-002350-024	EPI_ISL_16297276
22-002350-026	EPI_ISL_16297277
22-002350-027	EPI_ISL_16297272
22-002350-028	EPI_ISL_16297274
22-002350-029	EPI_ISL_16297273
22-002350-031	EPI_ISL_16464977
22-002350-032	EPI_ISL_16464978
22-002392-001	EPI_ISL_13503054
22-003833-001	EPI_ISL_16308765
22-003833-002	EPI_ISL_16300816
22-003833-003	EPI_ISL_16297245
22-003833-004	EPI_ISL_16297252
22-003833-006	EPI_ISL_16297258
22-003833-008	EPI_ISL_16464979
22-003833-009	EPI_ISL_16297259
22-003833-012	EPI_ISL_16297241
22-003833-013	EPI_ISL_16297253
22-003833-014	EPI_ISL_16297254
22-003833-015	EPI_ISL_16297242
22-003833-016	EPI_ISL_16464980
22-003833-019	EPI_ISL_16297260
22-003833-020	EPI_ISL_16297244
22-003833-021	EPI_ISL_16297255
22-003833-022	EPI_ISL_16308766
22-003833-024	EPI_ISL_16297256
22-003833-025	EPI_ISL_16297257
22-003833-028	EPI_ISL_16297243
22-003833-029	EPI_ISL_16297250
22-003833-032	EPI_ISL_16300815
22-006202-002	EPI_ISL_16384469
22-006202-006	EPI_ISL_16366914
22-006202-007	EPI_ISL_16366915
22-006202-008	EPI_ISL_16366916
22-006202-009	EPI_ISL_16384470
22-006202-018	EPI_ISL_16366919
22-006202-019	EPI_ISL_16366920
22-006202-020	EPI_ISL_16384472
22-006202-021	EPI_ISL_16384473
22-006202-022	EPI_ISL_16384474
22-006202-023	EPI_ISL_16464985
22-006202-024	EPI_ISL_16366921
22-006202-025	EPI_ISL_16366922
22-006202-027	EPI_ISL_16366924
22-006202-028	EPI_ISL_16384475
22-006202-030	EPI_ISL_16366925
22-006202-031	EPI_ISL_16366926
22-006202-033	EPI_ISL_16464986
22-006202-039	EPI_ISL_16366928
22-006202-040	EPI_ISL_16384478
22-006202-041	EPI_ISL_16384479
22-006202-049	EPI_ISL_16366930
22-006202-051	EPI_ISL_16384481
22-006202-056	EPI_ISL_16366931
22-006202-062	EPI_ISL_16384482
22-006202-063	EPI_ISL_16384483
22-006202-065	EPI_ISL_16366933
22-006202-066	EPI_ISL_16384484
22-006202-069	EPI_ISL_16366934
22-006202-070	EPI_ISL_16366935
22-006202-071	EPI_ISL_16366936
22-006202-072	EPI_ISL_16384485
22-006202-074	EPI_ISL_16366937
22-006202-076	EPI_ISL_16384486
22-006202-077	EPI_ISL_16366938
22-006202-085	EPI_ISL_16384487
22-006202-087	EPI_ISL_16366940
22-006202-089	EPI_ISL_16366941
22-006202-092	EPI_ISL_16366942
22-006202-094	EPI_ISL_16384488
22-006202-095	EPI_ISL_16366943
22-007926-001	EPI_ISL_16372332
22-007926-002	EPI_ISL_16372333
22-007926-004	EPI_ISL_16388460
22-007926-005	EPI_ISL_16372322
22-007926-006	EPI_ISL_16372326
22-007926-007	EPI_ISL_16388461
22-007926-008	EPI_ISL_16388462
22-007926-009	EPI_ISL_16372327
22-007926-010	EPI_ISL_16372323
22-007926-011	EPI_ISL_16372337
22-007926-012	EPI_ISL_16372338
22-007926-013	EPI_ISL_16372339
22-007926-014	EPI_ISL_16372328
22-007926-016	EPI_ISL_16372334
22-007926-017	EPI_ISL_16372335
22-007926-019	EPI_ISL_16388465
22-007926-020	EPI_ISL_16372340
22-007926-021	EPI_ISL_17810975
22-007926-022	EPI_ISL_16388466
22-007926-023	EPI_ISL_16372329
22-007926-024	EPI_ISL_16388467
22-007926-025	EPI_ISL_16372325
22-007926-026	EPI_ISL_16372336
22-007926-027	EPI_ISL_16372331
22-007926-028	EPI_ISL_16372330
22-007926-029	EPI_ISL_16372341
22-007926-030	EPI_ISL_16388468
22-007926-031	EPI_ISL_16372324
22-007926-032	EPI_ISL_16388469
22-010212-001	EPI_ISL_17810977
22-010212-002	EPI_ISL_16429123
22-010212-003	EPI_ISL_16429124
22-010212-004	EPI_ISL_17810978
22-010212-007	EPI_ISL_17810984
22-010212-008	EPI_ISL_16467168
22-010212-011	EPI_ISL_17810980
22-010212-012	EPI_ISL_16429125
22-010212-015	EPI_ISL_17810974
22-010212-017	EPI_ISL_16467169
22-010212-018	EPI_ISL_16429126
22-010212-020	EPI_ISL_16429127
22-010212-021	EPI_ISL_17810976
22-010212-023	EPI_ISL_17810979
22-010212-024	EPI_ISL_17810985
22-010212-026	EPI_ISL_16429128
22-010212-027	EPI_ISL_16429129
22-010212-031	EPI_ISL_16467172
22-011177-012	EPI_ISL_16429131
22-011177-015	EPI_ISL_16429132
22-011177-019	EPI_ISL_16429133
22-011177-020	EPI_ISL_16467173
22-011177-025	EPI_ISL_16429134
22-011177-028	EPI_ISL_16467174
22-013500-001	EPI_ISL_16429135
22-013500-003	EPI_ISL_16429136
22-013500-004	EPI_ISL_16429137
22-013500-005	EPI_ISL_16429138
22-013500-006	EPI_ISL_16467176
22-013500-007	EPI_ISL_16429139
22-013500-008	EPI_ISL_16429140
22-013500-009	EPI_ISL_16429141
22-013500-010	EPI_ISL_16429142
22-013500-011	EPI_ISL_16429143
22-013500-012	EPI_ISL_16429144
22-013500-014	EPI_ISL_16429146
22-013500-015	EPI_ISL_16429147
22-013500-017	EPI_ISL_16429148
22-013500-018	EPI_ISL_16429149
22-013500-019	EPI_ISL_16429150
22-013500-020	EPI_ISL_16429151
22-013500-030	EPI_ISL_16429152
22-013500-032	EPI_ISL_16429153
22-000882-001	*SAMN35785931
22-000882-002	SAMN35785932
22-000883-001	SAMN35785933
22-000883-002	SAMN35785934
22-002350-030	SAMN35785947
22-003833-005	SAMN35785952
22-003833-010	SAMN35785953
22-003833-026	SAMN35785954
22-006200-002	SAMN35785925
22-006202-014	SAMN35785959
22-006202-015	SAMN35785960
22-006202-032	SAMN35785961
22-006202-038	SAMN35785962
22-006202-046	SAMN35785965
22-006202-054	SAMN35785968
22-006202-055	SAMN35785969
22-006202-058	SAMN35785971
22-006202-064	SAMN35785974
22-006202-068	SAMN35785975
22-006202-073	SAMN35785935
22-006202-075	SAMN35785976
22-006202-078	SAMN35785977
22-006202-079	SAMN35785978
22-006202-081	SAMN35785980
22-006202-082	SAMN35785981
22-006202-083	SAMN35785982
22-006202-084	SAMN35785983
22-006202-088	SAMN35785984
22-006202-090	SAMN35785985
22-006202-091	SAMN35785986
22-006202-093	SAMN35785987
22-006202-096	SAMN35785988
22-010212-005	SAMN35785936
22-010212-006	SAMN35785937
22-010212-009	SAMN35785938
22-010212-010	SAMN35785939
22-010212-013	SAMN35785940
22-010212-014	SAMN35785941
22-010212-016	SAMN35785942
22-010212-025	SAMN35785944
22-011177-002	SAMN35785991
22-011177-007	SAMN35785995
22-011177-010	SAMN35785998
22-011177-013	SAMN35786000
22-011177-017	SAMN35786001
22-011177-018	SAMN35786002
22-011177-021	SAMN35786003
22-011177-022	SAMN35786004
22-011177-023	SAMN35786005
22-011177-024	SAMN35786006
22-011177-030	SAMN35786010
22-011177-031	SAMN35786011
22-011177-032	SAMN35786012
22-013499-001	SAMN35786016
22-013500-016	SAMN35785928
22-013500-021	SAMN35786017
22-013500-022	SAMN35786018
22-013500-023	SAMN35786019
22-013500-027	SAMN35786022
22-013500-028	SAMN35786023
22-013500-029	SAMN35786024
21-038001-001	EPI_ISL_9347709
22-000890-022	EPI_ISL_16297221
22-001705-015	EPI_ISL_16318399
22-001705-017	EPI_ISL_16297305
22-001705-021	EPI_ISL_16318397
22-001705-028	EPI_ISL_16297313
22-002350-003	EPI_ISL_16297284
22-002350-008	EPI_ISL_16308828
22-003833-027	EPI_ISL_16297249
22-005528-002	EPI_ISL_13459059
22-006200-001	SAMN35785924
